# Supplementary material for: Assembly and comparative analysis of the mitochondrial genome of Ceratophyllum demersum L
Source: Front Plant Sci. 2025 Oct 27;16:1704888. doi: 10.3389/fpls.2025.1704888 (PMC12597970; doi:10.3389/fpls.2025.1704888)
Supplement: Supplementary file 1 [file Table1.xlsx]

## Sheet: Table S1
Table S1. Abbreviations and GenBank accession numbers of plant mitogenomes used in phylogenetic analyses
Species	Abbreviation	GenBank accession number
Acorus tatarinowii	Acorus tatarinowii	OR066314-22
Allium cepa	A. cepa	NC_030100.1
Amborella trichopoda	A. trichopoda	KF754799.1-KF754803.1
Arabidopsis thaliana	A. thaliana	NC_037304.1
Butomus umbellatus	B. umbellatus	NC_021399.1
Capsicum annuum	C. annuum	NC_024624.1
Caryodaphnopsis henryi	C. henryi	NC_088584.1
Ceratophyllum demersum	C. demersum	OR366023.1-OR366025.1
Chloranthus spicatus	C. spicatus	NC_084267.1
Cinnamomum chekiangense	C. chekiangense	NC_082065.1
Corydalis pauciovulata	C. pauciovulata	NC_081934.1
Cycas taitungensis	C. taitungensis	NC_010303.1
Cyperus esculentus	C. esculentus	NC_058697.1
Daucus carota	D. carota	NC_017855.1
Dracaena cochinchinensis	D. cochinchinensis	NC_086589.1
Eleusine indica	E. indica	NC_040989.1
Forsythia suspensa	F. suspensa	NC_073548.1
Fragaria pentaphylla	F. pentaphylla	NC_065223.1
Funaria hygrometrica	F. hygrometrica	NC_024523.1
Ginkgo biloba	G. biloba	NC_027976.1
Gossypium barbadense	G. barbadense	NC_028254.1
Hedyosmum orientale	H. orientale	NC_082064.1
Liriodendron tulipifera	L. tulipifera	NC_021152.1
Magnolia biondii	M. biondii	NC_049134.1
Magnolia officinalis	M. officinalis	NC_064401.1
Magnolia liliiflora	M. liliiflora	NC_085212.1
Marchantia paleacea	M. paleacea	NC_001660.1
Michelia figo	M. figo	NC_082234.1
Morus notabilis	M. notabilis	NC_041177.1
Nymphaea colorata	N. colorata	NC_037468.1
Oryza sativa	O. sativa	NC_007886.1
Osmanthus fragrans	Osmanthus fragrans	NC_060346.1
Phoenix dactylifera	P. dactylifera	NC_016740.1
Populus tremula	P. tremula	NC_028096.1
Prunus salicina	P. salicina	NC_065233.1
Pulsatilla chinensis	P. chinensis	NC_068017.1
Pyrus betulifolia	P. betulifolia	NC_054332.1
Rhododendron simsii	R. simsii	NC_053763
Rosa rugosa	R. rugosa	NC_065237.1
Rubus chingii	R. chingii	NC_065238.1
Sarcandra glabra	S. glabra	OR668929.1-OR668930.1
Saururus chinensis	S. chinensis	OQ539548.1-OQ539550.1
Schisandra sphenanthera	S. sphenanthera	NC_042758.1
Scyphiphora hydrophyllacea	S. hydrophyllacea	NC_057654.1
Sorghum bicolor	S. bicolor	NC_008360.1
Spirodela polyrhiza	S. polyrhiza	NC_017840.1
Vigna radiata	V. radiata	NC_015121.1
Vitis vinifera	V. vinifera	NC_012119.1
Zantedeschia aethiopica	Z. aethiopica	NC_073008.1
Zea mays	Z. mays	NC_007982.1
Ziziphus jujuba	Z. jujuba	NC_029809.1

## Sheet: Table S2
Table S2. Gene contents of the C. demersum mitogenome
Group of Genes	Gene name	Length	Start codon	Stop codon
Complex Ⅰ (NADH dehydrogenase)	nad1**##	978	ACG	TAA
	nad2***#	1467	ATG	TAA
	nad3	357	ATG	TAA
	nad4***	1488	ATG	TGA
	nad4L	303	ACG	TAA
	nad5**##	2016	ATG	TAA
	nad6	717	ATG	TAG
	nad7****	1185	ATG	TAG
	nad9	576	ATG	TGA
Complex Ⅱ (Succinate dehydrogenase)	sdh3	438	ATG	TGA
	sdh4	231	ACG	TGA
Complex Ⅲ (Ubichinol cytochrome c reductase)	cob	1182	ATG	TGA
Complex Ⅳ (Cytochrome c oxidase)	ccmB	621	ATG	TGA
	ccmC	816	ATG	TAG
	ccmFC*	1326	ATG	CGA
	ccmFN	1734	ATG	TAA
Complex Ⅴ (ATP synthase)	atp1	1524	ATG	TAA
	atp4	537	ATG	TGA
	atp6	720	ATG	CAA
	atp8	480	ATG	TAA
	atp9	225	ATG	CGA
Cytochrome c oxidase	cox1	1626	ACG	TAA
	cox2*	825	ATG	TAG
	cox3	798	ATG	TGA
Maturases	matR	1992	ATG	TAG
Transport membrance protein	mttB	780	-	TGA
Ribosomal proteins (LSU)	rpl2***	1641	ATG	TAG
	rpl5	549	ATG	TAA
	rpl10	552	ATG	TAG
	rpl16	435	-	TAA
Ribosomal proteins (SSU)	rps1	780	ATG	TAA
	rps2	660	ATG	TGA
	rps3*	1785	ATG	TAA
	rps4	1029	ATG	TAA
	rps7	462	ATG	TAA
	rps10*	321	ACG	TAG
	rps11	420	ATG	CAA
	rps12	378	ATG	TGA
	rps13	351	ATG	TGA
	rps14	303	ATG	TAG
Ribosomal RNAs	rrn5	116
	rrn18	2019
	rrn26	3780
Transfer RNAs	trnC-GCA	71	trnN-GUU×2	72/72
	trnD-GUC×2	87/74	trnP-UGG×2	75/73
	trnE-UUC	72	trnQ-UUG	72
	trnF-GAA×3	74/74/72	trnR-UCU	74
	trnfM-CAU	74	trnS-GCU×3	94/88/88
	trnG-GCC	72	trnS-UGA×3	89/87/87
	trnH-GUG×3	74/73/72	trnT-GGU	72
	trnI-CAU	74	trnV-GAC	72
	trnI-GAU	72	trnV-UAC	72
	trnK-UUU	73	trnW-CCA	74
	trnM-CAU×2	73/72	trnY-GUA	83
* Represent the number of cis-introns.
# The number of trans-spliced introns

## Sheet: Table S3
Table S3. Summary of tandem repats in the C. demersum mitogenome
Chromosome	Start	End	Period Size	Copy Number	Consensus Size	Percent Matches	Percent Indels	Score	A	C	G	T	Entropy (0-2)
mtChr1	186	274	40	2.2	41	86	7	134	1	23	15	59	1.43
mtChr1	1381	1464	24	3.5	24	90	0	126	8	20	23	47	1.77
mtChr1	3762	4077	106	2.9	106	90	3	473	27	27	28	16	1.97
mtChr1	4100	4179	38	2	39	92	7	135	10	21	27	41	1.85
mtChr1	4104	4164	21	3.1	21	59	18	59	8	22	24	44	1.8
mtChr1	4733	4830	38	2.5	39	93	1	168	24	25	28	21	1.99
mtChr1	5067	5342	53	5.3	52	66	16	157	24	25	30	20	1.99
mtChr1	5151	5239	46	2	46	81	2	122	19	29	25	25	1.98
mtChr1	5557	5616	24	2.4	25	86	2	85	6	21	20	51	1.7
mtChr1	7813	7884	36	2	35	86	2	107	25	29	30	15	1.96
mtChr1	8997	9083	28	3	29	67	13	93	27	31	26	14	1.95
mtChr1	9215	9461	58	4.4	57	80	7	315	22	27	31	18	1.97
mtChr1	9217	9425	108	1.9	110	87	1	327	23	27	30	18	1.98
mtChr1	9921	10007	43	2	44	97	2	167	32	27	27	12	1.93
mtChr1	9947	10007	20	2.9	20	63	13	53	31	27	27	13	1.94
mtChr1	10213	10239	13	2.1	13	100	0	54	0	29	14	55	1.4
mtChr1	10242	10283	17	2.5	17	100	0	84	16	14	38	30	1.89
mtChr1	10498	10619	24	5.1	24	96	0	223	5	29	15	49	1.68
mtChr1	10658	10693	10	3.7	10	88	7	58	0	27	13	58	1.36
mtChr1	16339	16368	15	2	15	93	0	53	0	36	16	46	1.47
mtChr1	18267	18363	41	2.5	40	88	8	141	49	18	26	5	1.68
mtChr1	18268	18316	24	2	24	96	0	91	53	16	26	4	1.61
mtChr1	18292	18330	17	2.3	17	100	0	78	48	17	28	5	1.68
mtChr1	18309	18360	13	4.1	13	71	14	60	51	17	26	3	1.62
mtChr1	18494	18604	49	2.3	48	80	6	127	18	29	27	24	1.98
mtChr1	19085	19237	46	2.9	56	71	20	155	25	26	27	20	1.99
mtChr1	19336	19419	43	2	43	95	0	154	11	27	29	30	1.92
mtChr1	19339	19405	20	3.2	20	64	12	65	13	28	29	28	1.94
mtChr1	19349	19418	23	3.2	22	64	12	59	10	27	28	34	1.89
mtChr1	19379	19894	108	4.8	107	67	13	455	18	28	28	25	1.98
mtChr1	19649	19939	104	2.7	107	80	8	354	15	29	28	26	1.96
mtChr1	26663	26702	11	3.5	11	93	6	71	27	27	15	30	1.96
mtChr1	26855	26986	51	2.5	51	92	6	212	28	28	30	12	1.93
mtChr1	27216	27406	102	1.9	97	92	5	323	27	29	27	14	1.95
mtChr1	27367	27498	52	2.4	52	93	6	219	28	29	27	15	1.96
mtChr1	27525	27561	17	2.2	17	100	0	74	10	16	29	43	1.82
mtChr1	27531	27569	17	2.3	17	86	0	57	12	15	33	38	1.85
mtChr1	30997	31032	11	3.2	11	92	7	63	30	27	16	25	1.97
mtChr1	31257	31593	101	3.3	101	97	2	629	29	29	29	12	1.93
mtChr1	31268	31541	50	5.4	50	72	11	301	30	29	28	11	1.92
mtChr1	31565	31705	58	2.4	58	96	0	261	22	25	33	18	1.97
mtChr1	31692	31889	103	1.9	103	90	0	333	20	27	27	25	1.99
mtChr1	31877	31925	21	2.3	21	89	6	75	6	20	20	53	1.67
mtChr1	33815	33961	57	2.6	57	96	1	273	25	30	28	14	1.95
mtChr1	33826	33914	27	3.2	27	61	14	79	31	29	25	13	1.94
mtChr1	33935	34480	109	5.2	102	84	7	529	27	28	27	16	1.97
mtChr1	33993	34535	104	5.1	106	84	7	582	27	27	27	17	1.98
mtChr1	33993	34532	207	2.6	208	81	7	621	27	27	27	17	1.97
mtChr1	34098	34506	52	7.9	51	73	13	392	27	27	27	17	1.97
mtChr1	34695	34781	43	2	44	97	2	167	32	27	27	12	1.93
mtChr1	34721	34781	20	2.9	20	63	13	53	31	27	27	13	1.94
mtChr1	34863	34903	20	2	20	100	0	82	0	29	14	56	1.39
mtChr1	34871	34926	11	5.4	11	72	10	63	0	28	16	55	1.41
mtChr1	38052	38097	22	2.1	22	100	0	92	26	23	32	17	1.97
mtChr1	38384	38420	15	2.5	15	86	0	53	54	10	35	0	1.36
mtChr1	38612	38698	43	2	44	97	2	167	12	27	27	32	1.93
mtChr1	38615	38685	20	3.4	20	64	11	66	15	28	28	28	1.96
mtChr1	39297	39421	52	2.4	52	100	0	250	16	26	31	26	1.96
mtChr1	39340	39650	58	5.6	58	71	10	236	14	27	28	28	1.96
mtChr1	39341	39650	171	1.8	168	82	6	424	14	28	28	28	1.96
mtChr1	40244	40296	23	2.3	23	77	6	62	56	18	24	0	1.42
mtChr1	40549	40678	57	2.4	55	85	6	179	16	26	30	26	1.97
mtChr1	40655	40763	56	1.9	56	96	0	204	20	30	27	22	1.98
mtChr1	43104	43130	13	2.1	13	100	0	54	55	14	29	0	1.4
mtChr1	48797	49139	52	6.3	56	78	9	307	13	27	29	29	1.95
mtChr1	48939	49153	106	2	106	92	0	374	12	28	28	30	1.93
mtChr1	49269	49367	34	3.1	34	66	16	114	20	26	29	24	1.99
mtChr1	49484	49521	15	2.5	15	86	4	53	0	28	26	44	1.54
mtChr1	51628	51672	13	3.4	13	93	3	74	53	13	28	4	1.59
mtChr1	51939	52193	44	5.5	44	71	12	207	16	32	25	26	1.96
mtChr1	51987	52526	102	5.2	101	69	12	291	17	30	27	25	1.98
mtChr1	52089	52158	20	3.3	20	64	14	62	15	28	28	27	1.96
mtChr1	52176	52603	111	3.9	111	77	9	465	17	29	28	25	1.97
mtChr1	52180	52603	59	7.6	59	75	13	394	17	29	28	25	1.97
mtChr1	54147	54183	18	2.1	17	95	5	65	56	16	27	0	1.4
mtChr1	54160	54220	23	2.7	24	77	10	73	59	16	24	0	1.37
mtChr1	54308	54574	59	4.7	58	80	4	304	14	31	28	25	1.95
mtChr1	54633	54751	63	1.9	63	100	0	238	17	25	27	29	1.98
mtChr1	54803	54854	25	2.1	25	96	0	97	48	19	23	9	1.78
mtChr1	54840	55360	196	2.7	196	88	6	747	20	29	24	24	1.99
mtChr1	55048	55470	98	4.4	99	66	9	335	19	31	23	25	1.98
mtChr1	55049	55366	53	6.6	45	66	21	176	19	31	24	24	1.98
mtChr1	55653	55826	50	3.4	50	73	9	217	14	31	27	26	1.95
mtChr1	56913	57036	52	2.4	52	87	4	190	50	19	25	4	1.65
mtChr1	56914	57026	24	4.7	24	82	17	137	50	18	27	3	1.63
mtChr1	57040	57454	219	1.9	213	94	3	734	26	24	28	21	1.99
mtChr1	57224	57256	17	1.9	17	100	0	66	48	15	30	6	1.69
mtChr1	57440	57919	191	2.5	191	88	4	719	20	28	25	24	1.99
mtChr1	57981	58020	17	2.4	17	95	0	73	45	17	30	7	1.76
mtChr1	58027	58145	42	2.8	43	88	2	173	15	29	27	26	1.96
mtChr1	58075	58140	20	3.2	20	61	23	54	16	30	30	22	1.96
mtChr1	58108	58482	107	3.5	106	76	10	388	12	27	29	30	1.93
mtChr1	58113	58465	56	6.6	54	75	8	305	13	27	30	29	1.94
mtChr1	58272	58465	56	3.6	56	93	3	318	13	27	29	28	1.95
mtChr1	58365	58452	27	3.2	27	53	12	65	13	23	29	32	1.93
mtChr1	59701	59979	46	5.8	46	68	14	148	22	26	28	21	1.99
mtChr1	59714	60039	98	3.4	95	63	14	276	23	27	28	20	1.99
mtChr1	60037	60076	13	3.1	13	96	0	73	2	30	12	55	1.5
mtChr1	60056	60095	20	2	20	95	0	73	2	30	12	55	1.5
mtChr1	60237	60288	13	4.1	13	71	14	60	3	26	19	50	1.65
mtChr1	60283	60316	15	2.3	15	89	0	54	0	26	23	50	1.5
mtChr1	61668	61760	48	1.9	48	100	0	186	21	27	33	17	1.96
mtChr1	61694	61947	105	2.4	106	74	3	336	25	27	30	16	1.96
mtChr1	62279	62340	20	3.2	20	69	17	73	20	29	29	20	1.98
mtChr1	62569	62630	20	3.2	20	69	17	73	20	29	29	20	1.98
mtChr1	62659	62736	39	2	39	100	0	156	33	25	28	12	1.93
mtChr1	62794	62853	25	2.4	25	91	2	99	6	26	16	50	1.7
mtChr1	65015	65064	24	2.1	24	88	0	79	44	28	18	10	1.81
mtChr1	65085	65279	52	3.7	52	84	8	282	19	28	28	23	1.98
mtChr1	65282	65336	24	2.3	24	70	0	68	41	23	25	9	1.83
mtChr1	65373	65992	193	3.1	198	87	7	934	20	28	26	23	1.99
mtChr1	65445	66039	197	3	196	76	13	641	21	28	26	23	1.99
mtChr1	65466	65597	50	2.6	51	74	11	144	17	31	23	27	1.97
mtChr1	65612	65884	52	5.5	52	64	16	165	23	27	27	21	1.99
mtChr1	66015	66072	24	2.4	25	79	2	74	43	27	17	12	1.84
mtChr1	68712	69057	161	2.2	159	84	7	464	28	29	28	13	1.94
mtChr1	68766	69062	56	5.4	56	78	11	346	29	28	28	13	1.94
mtChr1	68766	69061	107	2.7	106	80	9	342	29	29	28	13	1.94
mtChr1	68772	68859	27	3.2	27	56	12	72	31	28	26	13	1.94
mtChr1	68813	68901	29	3.1	29	56	16	69	23	29	31	15	1.95
mtChr1	68824	69062	107	2.2	110	88	3	371	30	28	28	12	1.94
mtChr1	69034	69202	64	2.6	64	100	0	338	23	28	35	12	1.91
mtChr1	69291	69355	32	2	32	93	0	116	6	23	20	50	1.7
mtChr1	72558	72901	114	3.1	113	81	10	496	13	28	28	29	1.95
mtChr1	72592	72777	55	3.4	54	79	2	207	14	30	27	27	1.95
mtChr1	73112	73287	42	4	43	86	7	258	14	35	23	27	1.93
mtChr1	73242	73759	107	4.9	106	82	9	702	17	28	27	26	1.98
mtChr1	73243	73740	52	9.3	54	70	13	306	17	29	26	26	1.98
mtChr1	73555	73704	54	2.9	50	80	12	179	18	29	27	25	1.98
mtChr1	77266	77385	24	5.1	24	92	6	196	50	15	29	4	1.63
mtChr1	78342	78448	42	2.5	42	100	0	214	15	28	27	28	1.96
mtChr1	78359	78428	20	3.2	24	53	23	56	15	28	25	30	1.96
mtChr1	78367	78434	22	3.2	22	61	23	62	17	26	25	30	1.97
mtChr1	80087	80245	42	3.7	42	72	18	176	30	27	28	14	1.95
mtChr1	80352	80429	17	4.6	17	67	20	66	5	29	15	50	1.65
mtChr1	80355	80423	13	5.4	13	76	15	78	4	28	14	52	1.61
mtChr1	80551	80602	13	4.2	13	72	18	60	1	30	15	51	1.54
mtChr1	84720	84774	13	4.1	13	68	9	57	52	16	29	1	1.54
mtChr1	84761	84908	46	2.9	51	71	14	155	25	26	29	18	1.98
mtChr1	84993	85080	21	4	23	75	12	83	50	18	26	5	1.69
mtChr1	85016	85084	20	3.4	20	88	4	115	55	14	27	2	1.54
mtChr1	86101	86526	201	2.1	201	93	5	736	23	29	25	21	1.99
mtChr1	86703	86804	48	2.1	48	84	12	133	15	35	28	20	1.93
mtChr1	87208	87395	56	3.3	55	75	13	199	25	29	29	15	1.96
mtChr1	87449	87501	13	4.2	13	72	13	62	3	28	18	49	1.65
mtChr1	88369	88399	14	2.3	14	94	5	55	58	16	25	0	1.38
mtChr1	88567	88630	25	2.8	22	83	9	80	53	17	25	4	1.63
mtChr1	89421	89553	65	2	68	88	7	206	15	24	30	28	1.96
mtChr1	89439	89535	30	3	31	63	14	88	15	25	30	27	1.96
mtChr1	91098	91159	27	2.3	27	86	5	87	14	38	14	32	1.86
mtChr1	91423	91509	28	3.1	28	59	15	79	28	29	29	11	1.92
mtChr1	91423	91681	55	4.8	54	80	7	231	27	29	30	13	1.94
mtChr1	91423	91685	110	2.4	109	77	6	292	27	28	30	13	1.94
mtChr1	91742	91878	55	2.5	55	90	0	232	23	31	31	13	1.93
mtChr1	91894	91975	43	1.9	43	94	0	150	31	28	26	13	1.94
mtChr1	91895	91964	23	3.2	22	60	12	59	34	27	27	11	1.91
mtChr1	91995	92367	54	6.9	55	75	13	350	25	27	28	18	1.98
mtChr1	92005	92282	104	2.6	104	87	5	388	27	28	27	17	1.97
mtChr1	92015	92369	110	3.3	108	79	6	365	25	27	29	18	1.98
mtChr1	92028	92334	52	5.8	51	70	15	186	26	28	27	17	1.98
mtChr1	92429	92519	46	2	46	80	2	119	19	29	25	25	1.99
mtChr1	92575	92636	21	2.6	25	87	12	96	6	25	17	50	1.7
mtChr1	92665	92716	11	4.8	11	84	13	74	0	26	17	55	1.42
mtChr1	96229	96292	24	2.4	28	77	20	93	43	28	18	9	1.81
mtChr1	96239	96309	24	3	24	91	0	114	40	29	18	11	1.85
mtChr1	96264	96344	41	2	41	82	0	113	41	24	23	9	1.84
mtChr1	96288	96326	17	2.3	17	95	0	71	41	25	23	10	1.86
mtChr1	96542	97089	195	2.8	191	84	9	639	21	28	27	22	1.99
mtChr1	97302	97429	58	2.2	58	100	0	256	20	32	24	22	1.98
mtChr1	97525	97564	20	2	20	95	0	73	55	12	30	2	1.5
mtChr1	97544	97588	13	3.4	13	93	3	74	53	13	28	4	1.59
mtChr1	97616	97740	44	2.8	47	73	19	125	16	29	24	29	1.96
mtChr1	97715	98037	103	3.1	103	66	8	342	21	31	24	22	1.98
mtChr1	97758	98037	57	5.3	55	67	17	161	21	32	23	22	1.98
mtChr1	97801	97946	50	2.9	50	79	4	188	17	34	22	24	1.96
mtChr1	102340	102483	45	3.2	45	100	0	288	27	22	36	13	1.92
mtChr1	102454	102719	52	5	52	73	13	226	24	26	31	17	1.97
mtChr1	102672	102853	100	1.8	100	96	0	343	23	24	33	18	1.97
mtChr1	103168	103353	58	3.2	58	97	0	351	23	25	31	18	1.98
mtChr1	103554	103737	53	3.4	53	80	12	258	25	22	33	18	1.96
mtChr1	103901	104100	65	3.1	65	98	0	386	6	29	18	46	1.73
mtChr1	103946	103975	10	3.1	10	90	9	53	0	30	10	60	1.3
mtChr1	104011	104040	10	3.1	10	90	9	53	0	30	10	60	1.3
mtChr1	104414	104492	27	2.9	28	92	1	137	25	35	18	20	1.95
mtChr1	106575	106601	13	2.1	13	100	0	54	55	14	29	0	1.4
mtChr1	106796	106883	27	3.2	27	56	12	72	25	31	29	13	1.94
mtChr1	106933	107006	25	3	25	94	2	127	50	18	24	6	1.71
mtChr1	106997	107427	195	2.3	188	89	3	666	22	27	26	23	1.99
mtChr1	107111	107200	45	2	45	82	4	122	27	25	27	18	1.98
mtChr1	107306	107395	45	2	45	82	4	122	27	25	27	18	1.98
mtChr1	107408	107719	58	5.4	58	93	1	519	19	32	25	22	1.97
mtChr1	107408	107797	116	3.4	114	86	3	518	18	31	25	23	1.97
mtChr1	107863	108018	55	2.8	55	91	0	254	17	31	26	24	1.97
mtChr1	109547	109843	52	5.7	52	78	6	358	28	28	28	14	1.95
mtChr1	109547	109843	110	2.8	102	84	5	329	28	28	28	14	1.95
mtChr1	109861	109994	58	2.3	58	97	0	254	21	25	33	19	1.97
mtChr1	109965	110331	170	2.2	163	90	7	571	23	27	29	18	1.98
mtChr1	109968	110079	42	2.6	43	94	4	201	25	24	35	15	1.94
mtChr1	110400	110558	38	3.7	44	77	9	153	23	26	31	18	1.98
mtChr1	110947	111465	191	2.6	191	92	5	836	22	27	28	21	1.99
mtChr1	111142	111471	98	3.4	98	66	15	331	22	27	28	21	1.99
mtChr1	111484	111514	13	2.4	13	94	0	55	3	29	12	54	1.53
mtChr1	111535	111617	43	2	43	90	2	138	31	27	25	15	1.96
mtChr1	111697	111734	20	1.9	20	94	0	69	0	31	13	55	1.38
mtChr1	111754	111792	16	2.4	17	95	4	71	0	30	12	56	1.37
mtChr1	114628	114690	18	3.6	17	78	6	73	55	17	26	0	1.42
mtChr1	114628	114677	22	2.3	22	85	0	72	54	18	28	0	1.44
mtChr1	114653	114690	14	2.8	14	92	4	62	60	13	26	0	1.33
mtChr1	117942	117976	17	2.1	17	100	0	70	31	40	11	17	1.85
mtChr1	118011	118110	52	1.9	52	97	0	193	16	25	31	28	1.96
mtChr1	118140	118210	20	3.1	24	78	17	98	49	16	28	5	1.69
mtChr1	119270	119309	20	2	20	95	0	73	55	12	30	2	1.5
mtChr1	119328	119509	100	1.8	100	98	0	357	17	34	25	22	1.96
mtChr1	119488	119770	58	5.4	52	72	21	229	14	29	28	27	1.95
mtChr1	119488	119786	105	2.9	101	84	5	418	13	30	28	27	1.94
mtChr1	119644	119781	44	2.8	46	77	21	156	10	31	29	28	1.91
mtChr1	124602	124782	53	3.4	53	100	0	362	32	27	25	14	1.95
mtChr1	124868	125271	216	1.9	216	98	0	794	24	26	30	18	1.98
mtChr1	124984	125101	42	2.7	46	84	9	180	24	24	34	16	1.95
mtChr1	125033	125400	170	2.1	174	95	2	680	23	26	30	19	1.98
mtChr1	125382	126010	103	6.2	103	67	13	565	22	26	30	20	1.98
mtChr1	125422	125606	46	3.8	46	74	14	194	18	29	28	23	1.98
mtChr1	125472	126006	201	2.7	201	95	0	965	22	25	30	20	1.98
mtChr1	126025	126065	13	3	13	86	13	64	2	29	14	53	1.54
mtChr1	126290	126441	52	2.9	52	99	0	297	28	30	25	15	1.96
mtChr1	130325	130477	48	3	51	74	10	160	50	18	26	3	1.64
mtChr1	130355	130469	28	4.3	28	84	15	149	54	15	27	1	1.51
mtChr1	130385	130442	24	2.7	21	77	15	68	56	15	25	1	1.49
mtChr1	130434	130475	20	2	21	95	4	77	57	14	28	0	1.38
mtChr1	130485	130839	107	3.3	104	79	5	411	20	27	29	23	1.98
mtChr1	130947	131341	63	6.1	65	80	9	360	18	25	28	27	1.98
mtChr1	131164	131341	65	2.8	63	92	4	296	15	24	30	28	1.96
mtChr1	131251	131344	30	3.2	28	61	11	82	14	23	30	30	1.95
mtChr1	132822	133084	56	4.8	55	81	7	341	23	25	31	20	1.98
mtChr1	132842	133046	107	1.9	108	91	1	354	24	25	29	20	1.99
mtChr1	133150	133354	57	4	52	80	11	246	27	30	26	15	1.96
mtChr1	133276	133381	44	2.4	44	88	0	170	26	28	32	13	1.93
mtChr1	133301	133372	24	3.2	24	63	15	74	31	26	29	12	1.93
mtChr1	133310	133377	20	3.2	20	65	15	65	27	26	29	16	1.97
mtChr1	133397	133667	46	6	46	68	18	180	23	26	30	18	1.98
mtChr1	133694	134244	196	2.8	196	89	2	824	22	26	29	21	1.99
mtChr1	133770	133832	20	3.3	20	68	17	68	22	30	28	19	1.98
mtChr1	133809	134130	98	3.3	97	62	12	246	23	25	30	20	1.99
mtChr1	134534	134566	17	1.9	17	100	0	66	6	30	15	48	1.69
mtChr1	134737	134798	20	2.8	21	83	14	74	4	27	17	50	1.67
mtChr1	134826	134912	48	1.9	43	88	11	129	31	27	28	12	1.93
mtChr1	135143	135277	45	3	43	83	8	151	29	25	28	15	1.96
mtChr1	135287	135313	13	2.1	13	100	0	54	0	29	14	55	1.4
mtChr1	135353	135390	15	2.4	16	86	4	55	15	31	18	34	1.92
mtChr1	138604	138635	16	1.9	17	93	6	57	59	12	28	0	1.34
mtChr1	138628	138654	13	2.1	13	100	0	54	55	14	29	0	1.4
mtChr1	138667	138728	20	3.2	20	69	17	73	20	29	29	20	1.98
mtChr1	145147	145272	51	2.4	54	93	6	213	13	30	29	26	1.94
mtChr1	147050	147182	20	5.9	20	80	14	119	31	18	21	28	1.97
mtChr1	147093	147162	27	2.6	26	91	8	106	27	24	22	25	2
mtChr1	147163	147250	40	2.3	39	90	5	139	26	15	29	28	1.96
mtChr1	147283	147314	16	2	16	100	0	64	6	37	12	43	1.68
mtChr1	153260	153334	21	3.6	21	67	7	78	50	14	28	6	1.68
mtChr1	153448	153537	45	2	45	82	4	122	27	25	27	18	1.98
mtChr1	154501	154973	193	2.5	186	83	9	541	21	29	25	23	1.99
mtChr1	154710	154834	50	2.4	51	82	4	162	17	33	24	24	1.96
mtChr1	155068	155163	30	3	31	62	14	86	15	25	31	28	1.96
mtChr1	157490	157525	16	2.2	17	85	5	51	33	16	22	27	1.95
mtChr1	158325	158602	98	2.8	100	62	12	268	24	24	30	21	1.99
mtChr1	166186	166303	52	2.2	54	80	4	157	40	20	36	2	1.66
mtChr1	166215	166303	28	3.3	26	71	13	79	38	21	37	3	1.7
mtChr1	166217	166302	24	3.4	24	71	12	80	38	20	37	3	1.7
mtChr1	166525	166570	13	3.6	13	77	16	62	54	13	28	4	1.57
mtChr1	166546	166601	20	2.8	20	91	2	89	55	16	26	1	1.51
mtChr1	166620	166758	52	2.9	47	80	15	168	14	28	29	27	1.95
mtChr1	166652	166790	52	2.6	54	84	5	176	13	28	30	28	1.94
mtChr1	172042	172097	21	2.5	22	74	8	59	48	21	21	8	1.77
mtChr1	172050	172119	24	3	24	69	12	77	48	20	22	8	1.76
mtChr1	172145	172636	193	2.6	183	77	13	472	19	29	26	25	1.98
mtChr1	172623	173057	107	4.1	107	82	7	518	13	26	29	30	1.94
mtChr1	172623	173057	212	2	211	79	8	512	13	26	29	30	1.94
mtChr1	172691	173003	50	5.8	57	74	17	317	12	27	29	30	1.93
mtChr1	172695	173003	57	5.8	55	72	14	291	12	27	29	30	1.93
mtChr1	172804	173057	50	4.8	50	71	15	219	13	27	29	29	1.94
mtChr1	172916	173067	56	2.9	51	74	10	147	17	27	28	26	1.97
mtChr1	173205	173353	60	2.4	63	89	5	238	15	24	30	28	1.96
mtChr1	173242	173342	30	3.4	30	63	5	102	16	23	31	27	1.96
mtChr1	173263	173356	30	3.2	28	61	11	82	14	23	30	30	1.95
mtChr1	175401	175546	52	2.8	52	100	0	292	14	26	30	28	1.95
mtChr1	176001	176186	50	3.4	55	66	10	154	17	31	26	24	1.97
mtChr1	176004	176240	106	2.2	111	85	4	346	16	30	26	26	1.97
mtChr1	176062	176260	54	3.8	51	71	13	182	15	28	28	28	1.96
mtChr1	176281	176350	24	2.9	24	95	2	124	50	18	25	5	1.69
mtChr1	176833	176902	24	2.9	24	95	2	124	50	18	25	5	1.69
mtChr1	177223	177506	52	5.4	49	73	12	159	16	28	28	27	1.97
mtChr1	177228	177561	108	3.2	108	82	4	479	17	29	27	25	1.97
mtChr1	177330	177690	160	2.3	157	82	7	475	15	28	28	26	1.96
mtChr1	177388	177747	55	6.8	54	68	17	234	14	28	29	27	1.95
mtChr1	179275	179363	47	1.9	45	84	4	125	19	30	25	24	1.98
mtChr1	179301	179390	45	2	45	82	4	122	18	27	26	26	1.98
mtChr1	179554	179627	20	3.7	20	70	3	90	4	24	21	50	1.66
mtChr1	179578	179642	20	2.9	24	68	17	67	7	20	26	46	1.77
mtChr1	182178	182552	167	2.2	167	100	0	750	22	27	29	20	1.98
mtChr1	182191	182443	58	4.5	58	58	14	169	22	26	30	19	1.98
mtChr1	182416	182620	109	1.9	109	88	0	333	18	30	27	23	1.97
mtChr1	182607	182633	13	2.1	13	100	0	54	0	29	14	55	1.4
mtChr1	183051	183124	25	3.2	23	78	16	79	5	31	13	50	1.64
mtChr1	183066	183111	13	3.6	13	77	16	62	4	28	13	54	1.57
mtChr1	183353	183736	195	1.9	201	91	6	644	23	26	29	20	1.99
mtChr1	184024	184065	16	2.4	18	88	11	70	0	28	14	57	1.38
mtChr1	185502	185533	12	2.7	12	90	0	50	50	15	34	0	1.45
mtChr1	185772	186022	58	4.4	58	85	4	362	23	26	31	18	1.97
mtChr1	186549	186735	55	3.3	56	79	6	214	25	27	30	17	1.97
mtChr1	186585	186741	55	2.8	56	88	3	231	23	26	31	18	1.97
mtChr1	186687	187031	108	3	116	80	7	497	23	28	27	20	1.99
mtChr1	187203	187364	53	3.4	47	78	14	170	24	24	35	15	1.94
mtChr1	187271	187632	198	1.8	200	95	1	666	24	25	30	20	1.99
mtChr1	187441	187565	50	2.4	52	85	4	171	24	23	33	18	1.97
mtChr1	187763	187814	13	4.1	13	71	14	60	3	25	17	53	1.6
mtChr1	187794	187941	21	7.1	21	78	7	108	3	28	14	53	1.57
mtChr1	187839	187982	21	7	21	78	8	102	2	28	15	53	1.54
mtChr1	187850	187984	41	3.3	41	76	9	138	1	28	16	54	1.51
mtChr1	187850	187984	62	2.2	62	81	7	168	1	28	16	54	1.51
mtChr1	187883	187984	19	5.4	19	75	12	91	0	28	15	54	1.48
mtChr1	188911	189053	60	2.5	57	93	4	238	21	27	31	19	1.97
mtChr1	188961	189424	51	8.5	55	74	11	296	28	28	28	14	1.95
mtChr1	189061	189372	51	6	51	73	11	301	30	28	28	12	1.93
mtChr1	189241	189661	103	4.2	102	69	14	354	28	27	29	14	1.96
mtChr1	189408	189492	44	1.9	44	87	0	135	29	27	30	12	1.93
mtChr1	190411	190500	45	2	45	82	4	122	18	27	25	27	1.98
mtChr1	190614	190688	21	3.6	21	67	7	78	6	28	14	50	1.68
mtChr1	191425	191511	28	3.1	28	59	15	79	28	29	29	11	1.92
mtChr1	191606	192037	52	8.4	51	75	10	388	27	28	27	16	1.97
mtChr1	191610	191994	215	1.8	212	88	4	615	27	28	28	16	1.97
mtChr1	191641	191994	103	3.3	106	82	4	451	26	28	27	16	1.97
mtChr1	191959	192040	43	1.9	43	94	0	150	31	28	26	13	1.94
mtChr1	191960	192029	23	3.2	22	60	12	59	34	27	27	11	1.91
mtChr1	192202	192239	17	2.2	17	100	0	76	18	13	34	34	1.89
mtChr1	192268	192564	55	5.4	55	88	4	409	23	25	29	20	1.99
mtChr1	192268	192564	111	2.7	109	86	6	412	23	25	29	20	1.99
mtChr1	192587	192743	68	2.3	68	84	1	216	21	31	26	19	1.97
mtChr1	192682	193015	165	2	167	96	2	622	24	28	24	22	1.99
mtChr1	192705	192963	54	4.7	54	65	6	228	24	29	25	20	1.99
mtChr1	195132	195158	13	2.1	13	100	0	54	55	14	29	0	1.4
mtChr1	201240	201325	43	2	43	100	0	172	32	27	27	11	1.92
mtChr1	201243	201312	23	3.2	23	64	12	77	34	27	28	10	1.89
mtChr1	201265	201325	20	2.9	20	63	13	53	31	27	27	13	1.94
mtChr1	202233	202282	18	2.7	19	84	9	72	6	32	12	50	1.64
mtChr1	202303	202382	43	2	42	85	9	116	33	25	27	13	1.93
mtChr1	202551	202576	13	2	13	100	0	52	0	23	15	61	1.33
mtChr1	203209	203263	23	2.4	23	71	14	59	49	16	34	0	1.46
mtChr1	203210	203364	73	2.2	71	82	4	206	45	18	30	5	1.71
mtChr1	203278	203322	14	3.4	13	81	6	51	57	15	20	6	1.6
mtChr1	203358	203447	24	3.7	24	96	1	164	50	16	27	5	1.68
mtChr1	203805	203956	81	1.9	81	100	0	304	21	24	32	21	1.98
mtChr1	203973	204181	102	2	102	75	5	223	16	32	26	24	1.96
mtChr1	204062	204259	58	3.5	58	90	3	298	15	31	27	25	1.96
mtChr1	204289	204468	45	3.9	45	97	2	324	12	36	23	28	1.91
mtChr1	204484	204693	60	3.5	60	91	4	346	15	24	30	29	1.95
mtChr1	209326	209418	48	1.9	48	100	0	186	21	27	33	17	1.96
mtChr1	209516	209630	43	2.5	47	84	15	175	30	28	28	12	1.93
mtChr1	209540	209610	23	3.2	23	64	11	79	33	28	26	11	1.91
mtChr1	209543	209630	43	2	43	100	0	176	31	28	28	11	1.91
mtChr1	209570	209630	20	2.9	20	63	13	53	31	27	27	13	1.94
mtChr1	209775	209812	17	2.2	17	90	0	69	5	26	18	50	1.68
mtChr1	210185	210273	46	2	46	81	2	122	17	29	26	25	1.98
mtChr1	210461	210620	50	3.1	50	71	13	157	30	25	30	14	1.95
mtChr1	216219	216400	51	3.9	42	70	19	155	29	28	29	13	1.94
mtChr1	216265	216554	52	5.5	53	80	7	289	28	30	27	14	1.95
mtChr1	216322	216554	59	4.3	52	87	7	299	28	30	27	14	1.95
mtChr1	216533	216852	170	1.9	170	98	0	619	21	28	29	21	1.98
mtChr1	216836	217038	103	2	103	90	0	336	18	29	28	24	1.98
mtChr1	216874	217030	46	3.2	46	73	18	180	17	29	28	24	1.97
mtChr1	217109	217134	13	2	13	100	0	52	0	30	15	53	1.42
mtChr1	217237	217263	13	2.1	13	100	0	54	0	29	14	55	1.4
mtChr1	218136	218257	52	2.3	53	85	4	172	27	30	28	13	1.94
mtChr1	218220	218594	108	3.4	106	67	13	304	25	27	28	18	1.98
mtChr1	218452	218597	51	2.8	51	81	7	168	24	26	28	19	1.99
mtChr1	218772	218927	52	3	52	100	0	312	28	30	25	15	1.96
mtChr1	219096	219365	125	2.1	129	85	5	387	22	25	28	23	1.99
mtChr1	219370	219431	20	3.2	20	69	17	73	20	29	29	20	1.98
mtChr1	220411	220472	20	3.2	20	69	17	73	20	29	29	20	1.98
mtChr1	220485	220511	13	2.1	13	100	0	54	0	29	14	55	1.4
mtChr1	223381	223524	52	2.8	49	85	7	174	26	27	26	19	1.99
mtChr1	223681	223754	25	3.2	23	79	16	93	5	29	16	48	1.68
mtChr1	223708	223748	20	2	20	100	0	82	0	29	14	56	1.39
mtChr1	224180	224268	40	2.2	41	86	7	134	1	23	15	59	1.43
mtChr1	226049	226415	201	1.9	196	81	7	452	13	28	27	30	1.94
mtChr1	226051	226357	43	6.4	45	70	16	209	13	28	27	30	1.94
mtChr1	226052	226118	20	3.2	20	60	12	58	14	28	28	28	1.96
mtChr1	226069	226139	23	3.2	22	60	11	54	12	25	28	33	1.92
mtChr1	226097	226272	50	3.3	50	74	13	215	11	29	30	28	1.92
mtChr1	226255	226369	43	2.7	43	72	5	130	16	28	26	28	1.97
mtChr1	226763	226798	10	3.6	10	100	0	72	0	27	11	61	1.3
mtChr1	226908	227044	47	2.7	52	73	18	152	24	32	32	10	1.9
mtChr1	227074	227510	218	2.1	208	84	7	600	26	29	28	16	1.96
mtChr1	227144	227214	23	3.2	22	60	11	61	33	28	25	12	1.92
mtChr1	227148	227232	43	2	43	95	0	156	32	27	27	12	1.93
mtChr1	227526	227558	17	1.9	17	100	0	66	18	12	33	36	1.88
mtChr1	227526	227585	21	3	20	83	9	67	15	15	28	41	1.86
mtChr1	227573	227608	17	2.1	17	94	0	65	0	30	13	55	1.39
mtChr1	228435	228609	49	3.4	49	73	15	157	25	28	32	14	1.95
mtChr1	228538	228631	48	2	48	100	0	188	21	27	31	19	1.97
mtChr1	228987	229055	20	3.4	20	68	4	80	4	23	21	50	1.66
mtChr1	228987	229076	44	2.1	41	85	6	125	5	22	22	50	1.7
mtChr1	229006	229080	24	3.3	24	73	16	80	6	22	24	46	1.75
mtChr1	230164	230203	21	1.9	21	100	0	80	5	20	20	55	1.62
mtChr1	232170	232291	53	2.3	53	100	0	244	31	27	26	14	1.95
mtChr1	232273	232856	203	2.9	203	97	0	1091	24	26	28	20	1.99
mtChr1	232881	232906	13	2	13	100	0	52	0	30	15	53	1.42
mtChr1	233123	233529	197	2.1	193	77	5	468	22	26	28	22	1.99
mtChr1	233326	233415	45	2	45	82	4	122	18	27	25	27	1.98
mtChr1	233974	234051	34	2.3	34	95	2	142	16	33	25	24	1.96
mtChr1	236070	236111	18	2.3	18	87	0	63	19	16	28	35	1.93
mtChr1	238382	238470	40	2.2	40	100	0	178	25	15	31	26	1.96
mtChr1	242235	242325	40	2.3	40	100	0	182	25	15	30	28	1.96
mtChr1	242358	242393	16	2.3	16	95	0	65	5	36	13	44	1.68
mtChr1	250165	250303	53	2.5	55	77	13	165	25	25	33	15	1.95
mtChr1	250665	250742	30	2.5	30	83	6	94	8	33	15	42	1.78
mtChr1	250722	250782	13	4.3	13	71	15	56	3	27	14	54	1.56
mtChr1	250734	250795	31	2	31	90	6	101	3	25	16	54	1.56
mtChr1	250743	250810	15	4.5	15	71	10	76	1	25	16	57	1.47
mtChr1	253229	253268	21	1.9	21	89	0	66	12	32	20	35	1.9
mtChr1	253850	253932	43	2	42	90	2	136	15	25	27	31	1.96
mtChr1	254149	254282	58	2.3	58	94	0	247	19	32	25	22	1.97
mtChr1	254328	254725	197	2.1	187	79	12	455	21	28	26	23	1.99
mtChr1	254980	255375	209	2	196	85	9	556	20	30	25	23	1.99
mtChr1	255695	255782	44	2	44	100	0	176	13	27	27	31	1.94
mtChr1	255695	255807	44	2.6	44	86	8	122	18	23	30	27	1.98
mtChr1	255698	255769	20	3.4	20	66	14	66	16	27	27	27	1.97
mtChr1	256144	256289	49	2.9	51	72	12	155	12	30	28	29	1.93
mtChr1	256292	256360	22	3.2	20	59	18	51	15	34	30	18	1.93
mtChr1	256884	256944	18	3.4	18	69	24	60	29	19	11	39	1.87
mtChr1	257840	257907	24	2.8	24	88	2	113	47	20	26	5	1.73
mtChr1	257918	258050	56	2.3	58	87	2	203	19	34	24	21	1.96
mtChr1	258100	258561	45	9.6	45	63	15	181	19	30	25	24	1.98
mtChr1	258105	258556	195	2.3	195	99	0	897	19	30	25	24	1.98
mtChr1	258529	258895	57	7	52	72	8	316	14	27	28	29	1.95
mtChr1	258534	258895	107	3.4	106	78	11	389	14	27	28	29	1.95
mtChr1	259380	259715	159	2.1	154	78	8	379	25	26	30	17	1.97
mtChr1	259831	259857	13	2.1	13	100	0	54	0	29	14	55	1.4
mtChr1	260029	260080	24	2.2	24	82	0	69	7	28	21	42	1.8
mtChr1	263401	263717	101	3.2	101	69	11	356	22	26	29	21	1.99
mtChr1	263500	264095	46	12.5	46	62	10	269	22	27	27	21	1.99
mtChr1	263804	263883	26	3.3	26	56	20	62	18	27	25	28	1.98
mtChr1	266026	266260	52	4.6	52	84	4	326	14	27	30	28	1.95
mtChr1	266026	266340	52	6.1	48	80	12	295	13	27	29	30	1.94
mtChr1	266026	266340	102	3	102	82	5	353	13	27	29	30	1.94
mtChr1	267625	267664	21	1.9	21	84	0	59	10	17	17	55	1.69
mtChr1	268390	268482	21	4.4	20	77	19	111	51	16	29	3	1.59
mtChr1	268391	268475	43	1.9	43	88	9	129	51	16	28	3	1.61
mtChr1	268396	268441	19	2.5	19	93	6	78	50	15	30	4	1.63
mtChr1	268878	268967	46	2	46	95	0	166	24	24	33	17	1.96
mtChr1	269170	269217	13	3.8	13	69	20	52	2	25	16	56	1.51
mtChr1	269176	269239	24	2.7	24	95	2	114	3	26	17	53	1.59
mtChr1	274310	274652	52	6.3	56	78	9	307	13	27	29	29	1.95
mtChr1	274452	274666	106	2	106	92	0	374	12	28	28	30	1.93
mtChr1	274782	274880	34	3.1	34	66	16	114	20	26	29	24	1.99
mtChr1	274997	275034	15	2.5	15	86	4	53	0	28	26	44	1.54
mtChr1	277141	277185	13	3.4	13	93	3	74	53	13	28	4	1.59
mtChr1	277452	277706	44	5.5	44	71	12	207	16	32	25	26	1.96
mtChr1	277500	278039	102	5.2	101	69	12	291	17	30	27	25	1.98
mtChr1	277602	277671	20	3.3	20	64	14	62	15	28	28	27	1.96
mtChr1	277689	278116	111	3.9	111	77	9	465	17	29	28	25	1.97
mtChr1	277693	278116	59	7.6	59	75	13	394	17	29	28	25	1.97
mtChr1	279660	279696	18	2.1	17	95	5	65	56	16	27	0	1.4
mtChr1	279673	279733	23	2.7	24	77	10	73	59	16	24	0	1.37
mtChr1	279821	280087	59	4.7	58	80	4	304	14	31	28	25	1.95
mtChr1	280146	280264	63	1.9	63	100	0	238	17	25	27	29	1.98
mtChr1	280316	280367	25	2.1	25	96	0	97	48	19	23	9	1.78
mtChr1	280353	280873	196	2.7	196	88	6	747	20	29	24	24	1.99
mtChr1	280561	280983	98	4.4	99	66	9	335	19	31	23	25	1.98
mtChr1	280562	280879	53	6.6	45	66	21	176	19	31	24	24	1.98
mtChr1	281166	281339	50	3.4	50	73	9	217	14	31	27	26	1.95
mtChr1	282426	282549	52	2.4	52	87	4	190	50	19	25	4	1.65
mtChr1	282427	282539	24	4.7	24	82	17	137	50	18	27	3	1.63
mtChr1	282553	282967	219	1.9	213	94	3	734	26	24	28	21	1.99
mtChr1	282737	282769	17	1.9	17	100	0	66	48	15	30	6	1.69
mtChr1	282953	283432	191	2.5	191	88	4	719	20	28	25	24	1.99
mtChr1	283494	283533	17	2.4	17	95	0	73	45	17	30	7	1.76
mtChr1	283540	283658	42	2.8	43	88	2	173	15	29	27	26	1.96
mtChr1	283588	283653	20	3.2	20	61	23	54	16	30	30	22	1.96
mtChr1	283621	283995	107	3.5	106	76	10	388	12	27	29	30	1.93
mtChr1	283626	283978	56	6.6	54	75	8	305	13	27	30	29	1.94
mtChr1	283785	283978	56	3.6	56	93	3	318	13	27	29	28	1.95
mtChr1	283878	283965	27	3.2	27	53	12	65	13	23	29	32	1.93
mtChr2	576	714	50	2.7	51	79	3	190	17	33	23	24	1.96
mtChr2	730	756	13	2.1	13	100	0	54	55	14	29	0	1.4
mtChr2	813	1045	52	4.3	53	87	6	312	15	27	30	27	1.96
mtChr2	956	1039	27	3	27	54	13	64	14	26	28	30	1.95
mtChr2	4145	4190	10	4.7	10	94	5	85	60	10	28	0	1.3
mtChr2	4145	4190	19	2.3	20	92	7	85	60	10	28	0	1.3
mtChr2	4208	4316	52	2.1	52	96	0	204	27	30	28	13	1.94
mtChr2	4548	4599	13	4.1	13	71	14	60	3	26	17	51	1.62
mtChr2	4600	4758	52	2.8	57	77	12	200	16	31	27	24	1.97
mtChr2	4648	4728	25	3.2	25	51	6	60	14	30	28	25	1.95
mtChr2	6719	6809	27	3.4	27	98	0	175	25	26	21	26	2
mtChr2	7149	7181	10	3.3	10	91	0	52	27	9	48	15	1.74
mtChr2	10155	10225	23	3.2	23	56	11	65	12	26	25	35	1.92
mtChr2	10249	10672	98	4.4	98	75	11	510	21	29	26	22	1.99
mtChr2	10263	10429	46	3.5	46	74	9	210	22	29	27	20	1.98
mtChr2	10644	10764	52	2.6	45	79	11	137	14	28	26	29	1.95
mtChr2	10818	10902	44	2	43	95	4	154	12	35	23	28	1.92
mtChr2	12728	12776	24	2	24	88	0	77	40	28	20	10	1.85
mtChr2	12730	12786	24	2.5	23	82	5	70	43	26	17	12	1.84
mtChr2	12802	12832	13	2.4	13	94	0	55	54	12	29	3	1.53
mtChr2	12815	12876	25	2.7	23	90	9	92	51	17	24	6	1.69
mtChr2	13151	13238	46	1.9	46	97	0	169	18	32	25	23	1.97
mtChr2	13255	13324	20	3.3	20	64	14	62	15	28	28	27	1.96
mtChr2	13255	13359	44	2.4	44	90	0	168	14	30	27	27	1.95
mtChr2	13339	13473	55	2.5	54	85	3	184	17	32	26	22	1.97
mtChr2	16992	17055	24	2.6	25	95	2	114	48	18	26	6	1.72
mtChr2	17093	17245	59	2.8	55	87	12	228	14	28	30	26	1.95
mtChr2	17320	17375	21	2.5	23	85	14	89	46	17	30	5	1.71
mtChr2	17332	17419	21	4.4	21	70	11	71	47	23	20	7	1.76
mtChr2	17333	17398	17	3.6	17	73	8	54	45	24	22	7	1.78
mtChr2	17333	17413	38	2.1	38	76	0	92	46	23	22	7	1.76
mtChr2	17347	17425	38	2.1	38	87	0	123	41	27	18	11	1.85
mtChr2	17432	17561	54	2.4	55	83	3	183	14	29	27	28	1.95
mtChr2	22293	22586	56	5.5	55	76	12	259	28	29	28	13	1.94
mtChr2	22355	22442	27	3.2	27	58	12	72	32	28	25	13	1.94
mtChr2	22598	22737	70	2	70	84	2	201	21	28	29	20	1.98
mtChr2	22896	22975	43	2	42	85	9	116	33	25	27	13	1.93
mtChr2	23145	23261	42	2.8	42	90	3	181	23	23	38	13	1.91
mtChr2	23301	23417	42	2.6	46	86	9	192	23	23	35	17	1.95
mtChr2	24008	24130	17	6.9	17	64	21	67	3	26	16	53	1.58
mtChr2	24016	24161	70	2	74	88	7	225	4	25	17	53	1.61
mtChr2	24027	24088	20	3	20	90	4	108	1	27	16	54	1.51
mtChr2	24059	24117	31	2	29	83	12	77	3	23	16	55	1.56
mtChr2	24081	24201	45	2.8	44	82	6	154	5	23	19	52	1.67
mtChr2	24107	24155	13	3.8	13	69	15	54	4	24	18	53	1.62
mtChr2	24129	24224	21	4.3	21	69	10	77	6	23	20	48	1.72
mtChr2	24218	24247	10	3.1	10	90	9	53	0	30	10	60	1.3
mtChr2	26745	26827	43	2	42	90	2	136	15	25	27	31	1.96
mtChr2	26867	27406	201	2.8	197	86	6	816	21	28	27	23	1.99
mtChr2	27565	27767	104	1.9	107	87	5	318	15	27	30	27	1.96
mtChr2	27586	27818	52	4.3	53	87	6	312	15	27	30	27	1.96
mtChr2	27729	27812	27	3	27	54	13	64	14	26	28	30	1.95
mtChr2	28247	28276	13	2.3	13	94	0	53	20	13	26	40	1.89
mtChr2	32418	32609	63	3	62	86	2	273	30	30	21	17	1.97
mtChr2	32423	32612	64	3	63	89	2	278	30	29	22	17	1.97
mtChr2	32640	32789	56	2.9	50	81	12	190	30	29	28	12	1.92
mtChr2	32687	32823	56	2.4	57	96	1	253	27	29	29	13	1.94
mtChr2	32693	32780	27	3.2	27	56	12	72	31	28	26	13	1.94
mtChr2	32787	33137	106	3.3	108	88	6	488	25	26	31	16	1.96
mtChr2	32802	32975	50	3.4	50	70	9	203	27	29	29	13	1.94
mtChr2	32953	33132	100	1.8	100	97	0	346	23	25	33	18	1.97
mtChr2	33399	33496	13	7.2	13	70	15	86	4	27	16	52	1.62
mtChr2	33552	33641	46	2	46	93	0	159	24	25	33	16	1.96
mtChr2	33900	33982	43	2	43	90	2	138	31	27	25	15	1.96
mtChr2	34058	34124	20	3	21	76	19	84	4	28	16	50	1.64
mtChr2	34206	34240	15	2.3	15	95	0	63	0	14	8	77	0.99
mtChr2	35606	35657	24	2.2	24	82	0	69	7	28	21	42	1.8
mtChr2	35991	36139	38	3.6	38	75	19	169	23	26	30	18	1.98
mtChr2	35992	36189	88	2.3	88	99	0	389	24	25	31	18	1.97
mtChr2	36078	36139	20	3.2	20	65	9	68	19	27	32	20	1.97
mtChr2	36118	36242	50	2.4	52	85	4	171	24	23	33	18	1.97
mtChr2	36395	36451	24	2.4	24	78	0	79	10	19	22	47	1.8
mtChr2	37711	37754	18	2.4	18	77	7	51	61	13	22	2	1.43
mtChr2	38140	38322	43	4	43	77	16	184	15	26	27	30	1.96
mtChr2	38427	38540	42	2.8	41	86	6	138	15	29	27	27	1.96
mtChr2	38461	38540	42	1.9	42	100	0	160	16	28	27	27	1.97
mtChr2	38470	38535	20	3.2	20	61	23	54	16	30	30	22	1.96
mtChr2	38507	38666	58	2.7	58	80	12	198	13	30	28	28	1.94
mtChr2	38764	38794	13	2.3	14	94	5	55	51	16	29	3	1.59
mtChr2	39030	39371	155	2.2	158	85	4	485	18	28	27	24	1.98
mtChr2	39101	39216	46	2.5	46	100	0	232	15	27	28	28	1.96
mtChr2	39120	39195	26	3.2	26	53	21	61	15	23	25	35	1.94
mtChr2	39305	39477	46	3.6	47	77	9	192	14	27	27	30	1.95
mtChr2	39342	39630	50	5.5	52	70	12	216	14	27	28	29	1.95
mtChr2	39348	39686	106	3.3	104	77	6	389	14	28	28	28	1.95
mtChr2	39550	39686	49	2.6	55	75	15	158	13	29	29	27	1.94
mtChr2	43772	43824	11	4.7	11	81	4	76	41	11	45	1	1.51
mtChr2	43772	43824	23	2.4	22	90	3	83	41	11	45	1	1.51
mtChr2	44301	44480	95	1.9	95	89	0	297	18	32	25	24	1.97
mtChr2	44899	45059	50	3.1	50	69	6	151	27	28	28	14	1.96
mtChr2	45071	45187	53	2.1	56	93	6	204	31	26	25	16	1.96
mtChr2	45365	45419	18	3.3	18	73	17	68	3	27	18	50	1.63
mtChr2	45365	45447	33	2.7	31	83	9	106	2	27	15	54	1.54
mtChr2	45377	45483	33	3.4	29	75	10	86	2	29	16	50	1.6
mtChr2	45382	45451	29	2.4	30	76	7	77	2	28	14	54	1.54
mtChr2	45410	45450	15	2.9	14	85	7	66	0	29	12	58	1.34
mtChr2	46305	46392	27	3.1	27	60	9	79	23	31	25	19	1.98
mtChr2	46305	46421	57	2.1	57	100	0	234	23	31	25	18	1.98
mtChr2	46325	46418	30	3.2	30	64	8	104	24	31	23	20	1.98
mtChr2	46443	46626	55	3.5	55	83	11	284	23	31	31	13	1.93
mtChr2	46512	46589	27	3.1	27	55	24	65	25	32	28	14	1.94
mtChr2	46552	46681	56	2.3	55	79	6	149	24	29	30	15	1.96
mtChr2	46658	46803	52	2.8	52	100	0	292	28	30	26	14	1.95
mtChr2	48007	48109	38	2.6	39	84	9	128	17	32	27	23	1.97
mtChr2	52319	52367	22	2.2	22	81	0	63	14	24	46	14	1.81
mtChr2	53331	53759	207	2.1	207	100	0	858	24	25	26	23	2
mtChr2	53983	54121	58	2.4	58	96	0	257	19	33	25	21	1.97
mtChr2	54360	54509	59	2.7	56	86	11	192	14	30	28	26	1.95
mtChr2	56335	56372	10	3.9	10	93	6	69	63	10	26	0	1.27
mtChr2	56376	56433	24	2.4	25	91	5	102	51	18	25	3	1.62
mtChr2	56868	56957	45	2	45	82	4	122	27	25	27	18	1.98
mtChr2	57335	57490	55	2.8	54	85	7	218	13	28	29	28	1.94
mtChr2	57336	57533	57	3.5	56	84	4	248	14	28	29	27	1.95
mtChr2	58021	58055	18	1.9	18	88	0	56	25	31	22	20	1.98
mtChr2	58223	58923	185	3.8	186	72	9	751	23	27	25	22	2
mtChr2	58343	58445	38	2.6	39	84	9	128	17	32	27	23	1.97
mtChr2	58944	59145	54	3.6	54	83	8	221	16	30	29	23	1.96
mtChr2	64907	65411	104	4.7	111	77	13	380	28	30	27	14	1.95
mtChr2	64950	65211	58	4.6	58	78	13	323	28	29	27	14	1.95
mtChr2	65068	65361	52	5.3	58	88	4	221	27	30	26	14	1.95
mtChr2	65106	65197	29	3.2	29	55	11	68	30	28	28	13	1.94
mtChr2	65182	65379	52	3.8	52	95	0	354	27	30	27	14	1.95
mtChr2	65182	65628	104	4.2	104	65	12	367	26	30	26	16	1.97
mtChr2	65440	65688	52	5.3	42	78	15	139	30	28	27	14	1.95
mtChr2	65486	65772	144	2	142	79	8	348	28	27	29	14	1.95
mtChr2	65508	65688	52	3.7	52	84	10	250	29	28	28	13	1.94
mtChr2	65703	65831	53	2.3	56	88	6	198	22	25	32	19	1.97
mtChr2	65751	66072	170	1.9	170	98	0	630	21	28	30	19	1.98
mtChr2	66138	66245	57	1.9	57	84	0	160	17	30	25	25	1.97
mtChr2	66302	66334	17	1.9	17	100	0	66	6	30	15	48	1.69
mtChr2	66310	66359	24	2.1	24	100	0	100	4	28	16	52	1.61
mtChr2	66675	66729	19	2.9	19	73	10	59	40	20	25	14	1.9
mtChr2	72677	72758	38	2.2	37	91	4	132	51	17	26	4	1.65
mtChr2	72716	72780	24	2.6	25	95	2	116	52	16	24	6	1.67
mtChr2	73389	73450	20	3.2	20	69	17	73	20	29	29	20	1.98
mtChr2	73642	73801	50	3.4	50	71	19	194	11	28	29	30	1.92
mtChr2	73642	73813	88	2	88	98	0	337	12	28	29	29	1.93
mtChr2	73697	73756	20	3.1	20	59	9	50	15	28	30	26	1.96
mtChr2	75325	75390	24	2.7	25	73	2	76	10	21	25	42	1.85
mtChr2	79064	79189	64	2	64	100	0	252	26	25	28	19	1.98
mtChr2	79064	79212	64	2.3	64	89	0	207	27	26	28	17	1.98
mtChr2	79198	79815	325	1.9	331	88	4	988	24	29	27	18	1.98
mtChr2	79202	79320	51	2.3	51	94	0	210	30	27	28	13	1.94
mtChr2	79243	79558	112	2.7	115	78	10	306	23	29	28	18	1.98
mtChr2	79702	79762	20	2.9	20	63	13	53	31	27	27	13	1.94
mtChr2	80082	80166	42	2	43	83	2	121	9	18	24	47	1.78
mtChr2	81418	81444	13	2.1	13	100	0	54	55	14	29	0	1.4
mtChr2	81730	81793	28	2.3	28	97	2	121	57	14	28	0	1.37
mtChr2	81737	81785	13	3.6	13	73	10	59	57	14	28	0	1.38
mtChr2	81757	81798	20	2	21	95	4	77	57	14	28	0	1.38
mtChr2	81870	81955	43	2	43	97	0	165	11	29	26	32	1.92
mtChr2	81873	81939	20	3.2	20	64	12	58	13	29	28	28	1.94
mtChr2	81883	81952	23	3.2	23	64	12	70	10	30	25	34	1.89
mtChr2	82021	82115	45	2.1	45	98	0	183	17	37	14	29	1.9
mtChr2	82341	82436	25	3.8	25	77	10	118	9	36	32	21	1.86
mtChr2	82342	82446	50	2.1	50	96	0	196	10	37	29	22	1.88
mtChr2	82346	82412	13	5.3	13	62	13	55	8	37	34	19	1.83
mtChr2	90482	90544	24	2.6	24	100	0	126	49	17	28	4	1.67
mtChr2	90661	90783	46	2.5	47	80	9	145	21	24	30	23	1.99
mtChr2	90855	91186	170	1.9	171	98	0	643	19	28	28	23	1.98
mtChr2	91311	91443	51	2.5	53	91	7	218	12	30	28	27	1.93
mtChr2	91362	91562	105	1.9	105	87	6	310	13	29	28	28	1.94
mtChr2	91364	91548	56	3.5	53	71	12	174	14	29	28	27	1.95
mtChr2	94209	94273	20	3.5	20	72	16	65	55	15	27	1	1.49
mtChr2	94231	94306	25	3	25	90	7	113	51	17	26	5	1.66
mtChr2	94979	95018	20	2	20	95	0	73	55	12	30	2	1.5
mtChr2	94998	95042	13	3.4	13	93	3	74	53	13	28	4	1.59
mtChr2	95519	95832	116	2.7	111	76	9	329	17	29	28	24	1.98
mtChr2	95894	95926	17	1.9	17	100	0	66	45	18	30	6	1.73
mtChr2	95978	96042	18	3	23	59	23	58	13	27	26	32	1.94
mtChr2	95978	96057	42	1.9	42	100	0	160	15	28	27	28	1.96
mtChr2	96081	96314	55	4.6	47	80	15	296	12	31	31	24	1.92
mtChr2	96081	96314	102	2.3	102	100	0	468	12	31	31	24	1.92
mtChr2	96106	96301	55	3.7	55	86	10	322	12	29	31	26	1.93
mtChr2	96164	96241	27	3.1	27	55	24	65	14	28	32	25	1.94
mtChr2	96625	96668	23	2	22	90	4	72	25	29	4	40	1.75
mtChr2	98384	98420	17	2.2	17	100	0	74	37	29	21	10	1.88
mtChr2	98575	98724	81	1.9	81	97	0	279	22	25	30	22	1.99
mtChr2	98681	98908	52	4.8	44	82	11	157	15	28	29	27	1.96
mtChr2	98739	98908	52	3.5	52	89	9	256	15	28	30	25	1.96
mtChr2	98842	98907	20	3.2	20	61	23	54	16	30	30	22	1.96
mtChr2	98885	99027	58	2.4	61	88	5	212	17	30	27	24	1.97
mtChr2	101578	101716	50	2.7	51	79	3	190	17	33	23	24	1.96
mtChr2	101732	101758	13	2.1	13	100	0	54	55	14	29	0	1.4
mtChr2	101815	102047	52	4.3	53	87	6	312	15	27	30	27	1.96
mtChr2	101958	102041	27	3	27	54	13	64	14	26	28	30	1.95
mtChr2	105147	105192	10	4.7	10	94	5	85	60	10	28	0	1.3
mtChr2	105147	105192	19	2.3	20	92	7	85	60	10	28	0	1.3
mtChr2	105210	105318	52	2.1	52	96	0	204	27	30	28	13	1.94
mtChr2	105550	105601	13	4.1	13	71	14	60	3	26	17	51	1.62
mtChr2	105602	105760	52	2.8	57	77	12	200	16	31	27	24	1.97
mtChr2	105650	105730	25	3.2	25	51	6	60	14	30	28	25	1.95
mtChr2	107721	107811	27	3.4	27	98	0	175	25	26	21	26	2
mtChr2	109649	109729	41	2	41	100	0	162	45	27	19	7	1.77
mtChr2	109651	109717	20	3.3	20	66	4	76	50	22	22	4	1.66
mtChr2	109666	109729	21	3.1	21	63	4	72	42	29	18	9	1.82
mtChr2	109963	110277	99	3.3	95	70	13	314	22	28	27	21	1.99
mtChr2	110200	110273	25	2.9	25	64	15	65	22	25	31	20	1.98
mtChr2	110367	110566	104	1.9	105	94	1	365	18	31	26	24	1.97
mtChr2	110436	110524	46	1.9	46	93	0	157	16	32	25	24	1.96
mtChr2	112865	112904	16	2.4	17	95	4	73	57	12	30	0	1.36
mtChr2	113035	113074	20	2	20	95	0	73	55	12	30	2	1.5
mtChr2	113035	113116	34	2.4	34	83	2	108	51	14	29	4	1.63
mtChr2	113036	113116	17	4.8	17	72	1	92	51	14	28	4	1.63
mtChr2	113626	113853	50	4.5	49	67	10	170	13	26	30	29	1.94
mtChr2	113626	113858	102	2.3	101	90	3	376	13	27	30	29	1.94
mtChr2	113672	113846	50	3.5	50	76	12	228	12	26	29	31	1.92
mtChr2	114671	114750	10	8.6	10	76	13	83	1	25	15	58	1.44
mtChr2	114680	114754	18	4.2	18	74	5	78	1	25	16	57	1.47
mtChr2	114680	114754	36	2.1	36	82	5	99	1	25	16	57	1.47
mtChr2	115788	115856	21	3.3	21	85	4	110	50	18	26	4	1.65
mtChr2	116126	116259	58	2.3	58	90	0	219	17	32	25	24	1.97
mtChr2	116451	116565	54	2.1	54	100	0	230	13	30	29	26	1.94
mtChr2	116605	116636	13	2.4	13	94	5	55	53	15	28	3	1.57
mtChr2	116788	117199	58	7.5	54	81	9	365	15	29	28	26	1.96
mtChr2	116788	117199	110	3.7	109	76	10	432	15	29	28	26	1.96
mtChr2	116959	117199	53	4.4	56	90	5	373	13	28	29	28	1.94
mtChr2	119778	119815	14	2.8	14	88	4	55	57	15	21	5	1.57
mtChr2	119845	119873	10	3	10	95	5	51	62	10	27	0	1.28
mtChr2	119935	120555	196	3.1	195	89	5	967	21	29	26	23	1.99
mtChr2	119985	120501	105	5.2	105	67	13	372	21	29	25	23	1.99
mtChr2	120009	120501	98	5	96	62	9	361	21	30	25	23	1.99
mtChr2	120179	120452	52	5.5	51	64	13	200	21	29	26	22	1.99
mtChr2	122560	123256	102	6.9	102	80	8	703	28	28	29	13	1.94
mtChr2	122609	123256	195	3.2	198	81	6	783	28	28	29	13	1.94
mtChr2	122614	123075	50	9.3	50	66	12	359	29	28	28	13	1.94
mtChr2	122664	122839	52	3.4	52	74	12	227	31	28	27	12	1.93
mtChr2	122979	123148	97	1.8	95	87	10	264	27	27	30	14	1.95
mtChr2	123088	123299	54	3.8	54	76	9	210	25	27	33	13	1.94
mtChr2	123183	123299	61	1.9	61	100	0	234	24	27	33	14	1.94
mtChr2	123349	123414	24	2.7	25	78	2	90	7	25	22	43	1.79
mtChr2	123906	123945	11	3.5	11	93	6	71	27	27	15	30	1.96
mtChr2	124061	124171	57	1.9	57	94	0	201	22	25	27	24	2
mtChr2	124159	124213	28	2	28	96	0	103	5	25	18	50	1.67
mtChr2	125316	125374	10	6.1	10	71	13	53	54	15	28	1	1.51
mtChr2	125320	125380	29	2.1	30	90	3	101	57	14	26	1	1.47
mtChr2	125343	125429	24	3.6	24	83	9	107	52	16	27	3	1.59
mtChr2	125429	125455	13	2.1	13	100	0	54	55	14	29	0	1.4
mtChr2	125789	125885	24	3.6	25	77	18	103	6	25	18	49	1.71
mtChr2	125797	125869	32	2.3	32	92	0	132	5	23	20	50	1.69
mtChr2	125829	125891	24	2.6	24	92	2	110	6	25	17	50	1.69
mtChr2	125829	125907	24	3.4	22	86	6	78	7	22	18	50	1.72
mtChr2	126699	126828	56	2.3	57	94	1	232	28	30	26	13	1.94
mtChr2	126703	126790	27	3.2	27	53	12	65	32	29	23	13	1.93
mtChr2	127067	127100	13	2.6	13	95	0	61	2	29	11	55	1.5
mtChr2	130020	130148	45	3	44	90	4	221	27	23	35	13	1.92
mtChr2	130239	130481	50	5	50	67	12	150	20	26	28	24	1.99
mtChr2	130571	130660	46	2	46	93	0	159	24	25	33	16	1.96
mtChr2	130753	130814	20	3.2	20	69	17	73	20	29	29	20	1.98
mtChr2	131036	131119	33	2.4	34	92	5	136	22	15	45	16	1.85
mtChr2	131112	131244	30	4.3	31	83	8	139	36	16	35	11	1.85
mtChr2	131112	131231	33	3.8	33	81	9	142	36	15	35	12	1.86
mtChr2	131175	131263	27	3.2	27	72	16	79	38	12	38	11	1.79
mtChr2	131406	131562	33	4.8	31	65	9	102	39	16	35	8	1.8
mtChr2	131421	131532	33	3.4	33	78	0	161	41	17	30	9	1.82
mtChr2	131421	131562	66	2.2	66	90	0	235	41	15	34	8	1.77
mtChr2	131579	131648	31	2.3	31	100	0	140	35	12	42	8	1.74
mtChr2	131673	131716	17	2.4	18	88	7	65	45	11	43	0	1.4
mtChr2	132768	132878	41	2.7	41	94	1	194	45	27	22	3	1.69
mtChr2	133095	133156	20	3.2	20	69	17	73	20	29	29	20	1.98
mtChr2	133305	134102	354	2.3	342	80	11	914	19	26	28	25	1.99
mtChr2	133543	133707	56	3	56	75	6	202	15	27	32	25	1.95
mtChr2	133543	133743	56	3.7	54	72	13	186	14	27	30	26	1.95
mtChr2	133555	133769	111	1.9	107	91	8	351	15	26	31	26	1.96
mtChr2	133966	134102	49	2.8	49	89	1	209	15	27	29	27	1.96
mtChr2	134118	134188	24	3	24	65	8	63	54	23	18	2	1.56
mtChr2	134337	134468	37	3.6	37	72	6	164	48	28	18	4	1.67
mtChr2	134652	134768	42	2.8	42	97	0	220	36	17	30	15	1.91
mtChr2	134659	134725	21	3.2	21	54	8	55	37	17	31	13	1.89
mtChr2	135190	135325	39	3.7	39	82	16	202	30	16	40	11	1.85
mtChr2	135190	135325	69	2	69	94	0	244	30	16	40	11	1.85
mtChr2	135219	135287	30	2.3	30	92	0	117	31	15	40	11	1.84
mtChr2	137257	137364	58	1.9	56	88	3	170	22	25	32	19	1.97
mtChr2	140426	140969	190	2.9	185	90	5	908	21	29	25	24	1.99
mtChr2	142562	142693	58	2.3	58	95	0	243	21	25	33	19	1.97
mtChr2	142613	143248	268	2.4	264	92	3	1053	22	27	29	20	1.98
mtChr2	143351	143381	13	2.4	13	94	0	55	3	29	12	54	1.53
mtChr2	143392	143476	43	2	43	90	2	142	30	29	25	14	1.95
mtChr2	146754	146847	21	4.5	21	77	7	95	14	54	21	9	1.69
mtChr2	152273	152317	16	2.8	16	83	13	58	2	26	15	55	1.52
mtChr2	154681	154737	28	2	28	89	0	93	57	15	24	1	1.48
mtChr2	154924	155044	46	2.7	45	78	3	163	17	32	26	23	1.97
mtChr2	155326	155713	202	2	193	84	8	531	22	27	27	22	1.99
mtChr2	155371	155460	45	2	45	82	4	122	27	25	27	18	1.98
mtChr2	155910	156063	42	3.6	42	88	5	207	13	36	25	24	1.92
mtChr2	155910	156064	44	3.6	44	85	8	206	13	36	25	24	1.92
mtChr2	156717	156748	14	2.2	15	88	5	50	56	18	25	0	1.42
mtChr2	156768	156817	17	2.9	17	67	21	54	46	14	32	8	1.73
mtChr2	157188	157231	18	2.3	19	84	11	56	56	15	25	2	1.51
mtChr2	157244	157277	13	2.6	13	95	0	61	55	11	29	2	1.5
mtChr2	157476	157611	46	3	46	96	0	258	17	33	24	25	1.97
mtChr2	157527	157824	53	5.7	53	68	15	194	17	29	28	25	1.97
mtChr2	157720	158083	190	1.9	191	87	5	558	17	26	30	24	1.97
mtChr2	157854	158016	56	2.9	56	77	2	184	14	30	30	25	1.94
mtChr2	157855	157940	27	3.1	27	60	12	68	13	30	31	24	1.94
mtChr2	158065	158126	20	3.2	20	69	17	73	20	29	29	20	1.98
mtChr2	159286	159374	27	3.2	27	61	14	79	13	29	32	24	1.93
mtChr2	159289	159454	57	3	57	79	7	234	14	27	29	28	1.95
mtChr2	159293	159454	52	3	53	78	14	198	14	27	29	28	1.96
mtChr2	159878	160078	56	3.6	56	86	2	297	14	29	28	26	1.96
mtChr2	159878	160078	110	1.8	112	83	2	297	14	29	28	26	1.96
mtChr2	159891	159977	27	3.1	27	59	12	77	13	29	26	29	1.94
mtChr2	159918	160006	29	3.1	29	59	12	85	13	30	28	28	1.94
mtChr2	160035	160126	46	2	46	97	0	177	16	32	31	19	1.94
mtChr2	162269	162304	12	3.1	12	88	4	51	19	30	8	41	1.81
mtChr2	162472	162540	10	6.8	10	75	9	78	59	14	23	2	1.49
mtChr2	163002	163177	50	3.4	50	66	11	179	14	27	28	29	1.95
mtChr2	163154	163286	51	2.5	53	91	7	218	12	30	28	27	1.93
mtChr2	165453	165670	104	2.1	103	93	1	376	26	27	29	16	1.97
mtChr2	165513	165670	46	3.2	46	75	20	171	25	25	31	17	1.97
mtChr2	166026	166345	112	2.8	114	79	8	336	26	26	28	19	1.98
mtChr2	166114	166200	43	2	44	97	2	167	32	27	27	12	1.93
mtChr2	166140	166200	20	2.9	20	63	13	53	31	27	27	13	1.94
mtChr2	169715	169761	24	2	24	100	0	94	51	17	27	4	1.64
mtChr2	169737	169769	17	1.9	17	100	0	66	48	15	30	6	1.69
mtChr2	169742	170192	239	1.9	240	96	0	846	26	25	28	19	1.99
mtChr2	170219	170749	193	2.7	193	83	9	718	22	27	26	23	1.99
mtChr2	170300	170635	99	3.4	99	67	7	339	20	29	24	25	1.99
mtChr2	170410	170471	20	3.2	20	69	17	73	20	29	29	20	1.98
mtChr2	170604	170698	50	2	45	88	10	138	27	25	28	18	1.98
mtChr2	171025	171121	51	1.9	50	89	2	157	14	31	26	26	1.95
mtChr2	171345	171410	30	2.2	30	100	0	132	34	22	31	10	1.88
mtChr2	171424	171654	52	4.5	53	78	5	241	14	28	29	27	1.95
mtChr2	171524	171823	106	2.9	104	82	6	363	13	29	28	29	1.94
mtChr2	171581	171823	50	4.8	50	70	15	212	13	29	28	28	1.94
mtChr2	174059	174469	67	6.1	67	97	0	764	31	21	35	12	1.9
mtChr2	177168	177472	35	8.7	35	100	0	610	25	23	36	14	1.93
mtChr2	177445	177665	121	1.8	121	84	3	326	25	22	32	19	1.97
mtChr2	177656	177712	13	4.2	13	78	8	75	52	15	29	1	1.53
mtChr2	177725	177786	20	3.2	20	69	17	73	20	29	29	20	1.98
mtChr2	178363	178389	13	2.1	13	100	0	54	55	14	29	0	1.4
mtChr2	178399	178501	44	2.5	40	80	11	128	13	30	27	29	1.94
mtChr2	178419	178503	44	1.9	44	87	0	135	12	30	27	29	1.93
mtChr2	178487	178732	57	4.3	57	91	3	288	14	27	28	29	1.95
mtChr2	178487	178732	113	2.2	114	79	6	288	14	27	28	29	1.95
mtChr2	178638	178726	27	3.2	27	61	14	79	13	25	29	31	1.94
mtChr2	180718	180780	17	3.8	17	75	8	77	26	31	31	9	1.88
mtChr2	190021	190103	14	5.8	14	70	14	67	57	15	25	1	1.45
mtChr2	190022	190086	10	7	10	70	16	60	56	15	26	1	1.48
mtChr2	190022	190089	18	3.7	18	72	2	71	57	16	25	1	1.47
mtChr2	190251	190290	20	2	20	95	0	73	55	12	30	2	1.5
mtChr2	190270	190309	13	3.1	13	96	0	73	55	12	30	2	1.5
mtChr2	190870	191114	123	2	118	83	8	323	20	26	29	23	1.99
mtChr2	191026	191153	52	2.5	52	100	0	256	15	26	32	25	1.96
mtChr2	196411	196535	44	2.8	47	73	19	125	16	29	24	29	1.96
mtChr2	196590	196933	180	1.9	184	91	5	580	22	30	25	20	1.99
mtChr2	196749	196775	13	2.1	13	100	0	54	55	14	29	0	1.4
mtChr2	196769	197078	163	1.9	163	91	0	536	19	30	27	22	1.98
mtChr2	196997	197259	55	4.7	55	88	4	344	19	28	26	25	1.99
mtChr2	196997	197259	113	2.3	111	84	5	346	19	28	26	25	1.99
mtChr2	197286	197363	25	3.3	25	77	15	93	1	28	15	55	1.48
mtChr2	197294	197338	21	2.1	21	79	0	55	2	28	15	53	1.54
mtChr2	197338	197373	18	2	18	83	0	51	0	30	13	55	1.39
mtChr2	200070	200665	188	3.1	189	89	4	904	22	26	29	21	1.99
mtChr2	200179	200241	20	3.3	20	68	17	68	22	30	28	19	1.98
mtChr2	200603	200837	44	5.3	44	61	7	126	25	26	29	17	1.98
mtChr2	200603	200834	88	2.6	87	64	9	221	25	26	29	18	1.98
mtChr2	200727	200751	13	1.9	13	100	0	50	0	28	16	56	1.41
mtChr2	200758	200842	43	2	43	97	2	161	30	28	28	12	1.93
mtChr2	200782	200842	20	2.9	20	63	13	53	31	27	27	13	1.94
mtChr2	201649	201709	20	2.7	23	82	17	92	52	14	29	3	1.58
mtChr2	201810	201835	13	2	13	100	0	52	53	15	30	0	1.42
mtChr2	201964	202141	50	3.5	49	75	14	191	22	27	30	19	1.98
mtChr2	202160	202364	57	3.6	57	67	13	181	19	29	26	24	1.98
mtChr2	202771	202915	42	3.5	42	99	0	283	27	26	29	16	1.97
mtChr2	202975	203105	54	2.4	54	97	0	248	29	28	30	11	1.92
mtChr2	204570	204688	64	1.9	63	88	8	187	31	29	26	12	1.93
mtChr2	204666	204769	39	2.5	42	86	7	157	30	26	28	13	1.94
mtChr3	1217	1336	53	2.5	47	85	10	151	17	35	23	24	1.96
mtChr3	1714	1983	93	2.9	93	77	11	295	14	29	27	28	1.95
mtChr3	1794	1978	51	3.8	49	79	17	191	14	28	28	28	1.95
mtChr3	1848	1984	42	3	44	88	11	197	13	29	27	29	1.94
mtChr3	1851	1917	24	3	24	59	24	64	13	28	25	32	1.93
mtChr3	1861	1926	20	3.2	20	58	8	58	15	30	30	24	1.95
mtChr3	1894	2000	51	2.1	51	100	0	214	13	28	27	31	1.93
mtChr3	2141	2194	24	2.3	24	86	0	87	12	18	29	38	1.88
mtChr3	2640	2720	40	2	40	97	0	155	14	25	20	38	1.92
mtChr3	4494	4694	51	3.9	51	77	9	261	29	28	29	12	1.93
mtChr3	4526	4751	51	4.4	49	68	13	155	28	28	29	14	1.95
mtChr3	4526	4850	101	3.1	98	82	11	377	27	28	29	14	1.95
mtChr3	5318	5430	50	2.5	48	79	16	124	29	25	30	15	1.95
mtChr3	5437	5514	24	3.2	24	90	1	126	6	29	16	47	1.71
mtChr3	5638	5683	24	1.9	24	77	0	57	8	21	23	45	1.8
mtChr3	5771	5864	32	3.2	32	58	27	81	17	21	32	28	1.95
mtChr3	5772	5991	56	3.9	56	75	5	282	17	23	32	26	1.97
mtChr3	5783	5870	27	3.2	27	58	17	70	18	23	34	23	1.96
mtChr3	5812	5903	27	3.3	27	57	11	73	19	23	32	23	1.97
mtChr3	11509	11575	20	3.2	20	60	12	51	16	28	26	28	1.97
mtChr3	13665	13999	146	2.4	139	81	7	389	23	25	28	23	2
mtChr3	13978	14205	116	2	116	98	0	442	21	27	29	21	1.98
mtChr3	14052	14148	46	2.1	46	76	3	108	21	27	28	21	1.99
mtChr3	14222	14496	52	5.3	50	81	10	284	13	25	30	30	1.94
mtChr3	14268	14564	154	2	147	80	9	360	13	26	29	30	1.94
mtChr3	14369	14846	231	2.1	223	81	6	585	17	27	30	24	1.97
mtChr3	14465	14564	48	2.1	47	81	1	128	14	26	29	31	1.94
mtChr3	14484	14579	48	2	48	76	4	108	19	25	29	26	1.99
mtChr3	14628	14785	56	2.8	55	83	6	210	18	31	27	22	1.97
mtChr3	15016	15078	24	2.6	24	89	0	98	6	33	26	33	1.82
mtChr3	21202	21269	24	2.8	25	84	4	87	51	16	26	5	1.67
mtChr3	21227	21272	13	3.6	13	77	16	62	54	13	28	4	1.57
mtChr3	21408	21739	170	1.9	171	96	0	629	19	28	28	22	1.98
mtChr3	22068	22130	33	1.9	33	96	0	119	9	42	9	38	1.7
mtChr3	22246	22345	27	3.6	29	88	11	147	38	14	27	21	1.91
mtChr3	22247	22345	15	7	15	86	13	156	38	14	26	21	1.91
mtChr3	22247	22345	42	2.4	42	100	0	198	38	14	26	21	1.91
mtChr3	22594	22673	40	2	40	100	0	160	35	10	27	27	1.89
mtChr3	24068	24106	17	2.3	17	95	0	71	5	25	17	51	1.66
mtChr3	24218	24286	35	2	35	94	0	124	42	33	2	21	1.68
mtChr3	25608	25645	19	2	19	94	0	69	36	13	34	15	1.87
mtChr3	25636	25669	14	2.3	15	90	5	54	55	17	26	0	1.42
mtChr3	25774	26439	202	3.4	197	85	6	864	19	30	25	24	1.98
mtChr3	26373	26513	49	2.7	50	81	10	147	13	33	26	26	1.93
mtChr3	26420	26731	59	5.4	57	67	11	217	13	30	29	26	1.94
mtChr3	26420	26628	115	1.8	112	79	6	268	12	32	29	25	1.93
mtChr3	26475	26564	29	3.1	29	63	15	90	14	33	31	21	1.93
mtChr3	26628	26857	109	2.1	110	96	3	426	14	26	29	29	1.95
mtChr3	30418	30453	17	2.1	18	84	5	51	16	44	16	22	1.86
mtChr3	30591	30698	24	4.6	24	80	7	128	50	20	25	4	1.67
mtChr3	37359	37452	48	2	48	100	0	188	21	27	31	19	1.97
mtChr3	37809	37956	44	3.5	44	83	10	212	29	27	29	13	1.94
mtChr3	38054	38080	13	2.1	13	100	0	54	0	29	14	55	1.4
mtChr3	38215	39101	58	15.7	58	61	12	314	25	28	28	17	1.97
mtChr3	38749	38846	43	2.3	42	92	1	166	33	28	25	12	1.92
mtChr3	38774	38840	20	3.2	20	64	12	65	32	28	26	11	1.92
mtChr3	39028	39518	265	1.9	265	98	0	961	21	27	29	21	1.99
mtChr3	39911	39978	33	2	34	91	2	115	2	27	14	54	1.55
mtChr3	39928	39958	13	2.4	13	94	0	55	3	29	12	54	1.53
mtChr3	39938	39985	20	2.4	20	96	0	89	2	29	12	56	1.48
mtChr3	39945	40072	24	5.6	24	81	9	130	7	24	20	48	1.74
mtChr3	39945	40075	45	2.9	45	72	3	134	6	24	20	48	1.74
mtChr3	40100	40155	14	3.8	14	76	19	62	1	25	14	58	1.45
mtChr3	40113	40155	18	2.4	18	88	0	72	2	25	13	58	1.48
mtChr3	47321	47389	25	2.8	24	84	4	101	47	15	28	7	1.72
mtChr3	47650	47790	52	2.7	52	98	0	275	13	25	30	30	1.94
mtChr3	47882	48032	50	2.9	48	68	19	140	13	27	27	31	1.94
mtChr3	50437	50472	15	2.4	15	90	0	58	50	11	36	2	1.53
mtChr3	51083	51492	52	7.4	59	80	12	381	14	29	29	26	1.95
mtChr3	54926	54997	25	3.1	25	80	15	102	48	18	26	6	1.73
mtChr3	55118	55318	52	3.8	51	82	7	230	13	27	29	29	1.95
mtChr3	61123	61432	55	5.6	55	77	7	349	25	29	30	14	1.95
mtChr3	61134	61432	109	2.7	112	87	5	433	26	29	30	14	1.95
mtChr3	61235	61433	57	3.5	57	74	6	245	25	28	30	15	1.95
mtChr3	61269	61618	193	1.8	191	91	2	603	25	29	28	16	1.97
mtChr3	61480	61734	110	2.3	104	82	9	309	25	27	29	17	1.97
mtChr3	61481	61728	55	4.5	54	71	10	212	25	27	29	17	1.97
mtChr3	61743	61783	21	2	21	100	0	82	4	29	17	48	1.67
mtChr3	61752	61902	22	6.8	22	78	10	152	3	25	17	53	1.59
mtChr3	61800	61902	18	5.7	18	75	17	100	3	23	18	54	1.6
mtChr3	61828	61901	14	5.7	14	66	18	71	2	24	17	55	1.55
mtChr3	62577	62644	32	2.1	32	91	0	115	25	19	42	13	1.87
mtChr3	64210	64284	28	2.7	28	68	0	87	49	18	29	2	1.61
mtChr3	64214	64273	14	4.3	14	82	0	78	53	16	26	3	1.59
mtChr3	64338	64433	20	4.7	20	74	7	116	52	14	29	4	1.6
mtChr3	64338	64433	41	2.3	41	87	1	141	52	14	29	4	1.6
mtChr3	64744	65009	146	1.8	147	88	1	432	19	31	26	22	1.98
mtChr3	65224	65496	63	4.9	54	68	18	225	12	28	28	30	1.93
mtChr3	65401	65557	50	3	51	75	9	157	17	27	28	26	1.97
mtChr3	65406	65557	56	2.9	51	74	10	147	17	27	28	26	1.97
mtChr3	65653	65803	65	2.5	60	90	9	229	13	30	29	25	1.94
mtChr3	65837	65862	13	2	13	100	0	52	53	15	30	0	1.42
mtChr3	65916	65967	13	4.1	13	69	14	53	51	15	26	5	1.65
mtChr3	66195	66221	13	2.1	13	100	0	54	55	14	29	0	1.4
mtChr3	66262	66456	52	3.8	52	86	2	250	15	26	28	29	1.96
mtChr3	66313	66456	52	2.8	52	97	0	274	15	22	30	31	1.95
mtChr3	66313	66513	104	1.9	107	78	9	247	14	24	29	30	1.95
mtChr3	66748	66799	15	3.4	15	83	2	60	11	34	15	38	1.83
mtChr3	68884	68923	21	1.9	21	84	0	59	42	30	12	15	1.83
mtChr3	68946	69049	52	2	52	100	0	208	15	25	30	28	1.96
mtChr3	69126	69188	21	3	21	90	4	112	53	17	25	3	1.58
mtChr3	69240	69301	20	3.2	20	69	17	66	19	27	30	22	1.98
mtChr3	69270	69781	202	2.5	204	91	3	834	21	30	26	22	1.99
mtChr3	69332	69456	50	2.4	51	84	4	162	17	33	24	24	1.96
mtChr3	69438	69756	103	3.1	103	63	5	335	22	30	26	21	1.99
mtChr3	69683	69975	138	2.1	138	100	0	586	21	26	29	22	1.99
mtChr3	69947	70046	46	2.2	46	94	1	177	16	31	26	27	1.96
mtChr3	70107	70341	58	4.6	49	75	16	214	14	30	28	25	1.95
mtChr3	70444	70485	22	1.9	22	80	0	56	35	26	30	7	1.83
mtChr3	70539	70582	16	2.8	16	89	0	74	20	43	9	27	1.82
mtChr3	70647	70710	24	2.6	25	87	7	100	17	43	14	25	1.86
mtChr3	70688	70725	16	2.4	16	86	0	55	15	47	10	26	1.78
mtChr3	71139	71227	26	3.3	26	67	17	68	7	17	31	42	1.78
mtChr3	71148	71297	68	2.5	56	75	22	178	9	20	31	39	1.84
mtChr3	71164	71294	68	1.9	68	100	0	262	9	19	31	39	1.83
mtChr3	71184	71294	30	3.4	30	64	17	87	8	20	29	41	1.81
mtChr3	71204	71249	18	2.7	18	83	6	57	10	15	32	41	1.82
mtChr3	71598	71651	24	2.3	24	86	0	80	14	38	14	31	1.87
mtChr3	71599	71651	12	4.4	12	63	0	50	15	39	15	30	1.87
mtChr3	71624	71705	12	7.3	12	64	15	59	18	43	18	19	1.88
mtChr3	71661	71703	22	2	22	100	0	86	23	44	18	13	1.86
mtChr3	71792	71858	30	2.2	30	91	0	113	7	49	19	23	1.74
mtChr3	71830	71919	12	7.5	12	76	0	96	11	44	21	23	1.84
mtChr3	71831	71919	24	3.7	24	81	0	108	11	44	20	23	1.83
mtChr3	72021	72102	30	2.7	30	92	0	136	3	48	21	25	1.66
mtChr3	72038	72139	30	3	34	83	9	100	3	48	25	22	1.68
mtChr3	72069	72121	18	3	18	67	13	55	3	50	22	22	1.64
mtChr3	72135	72286	50	3	51	76	2	183	18	34	17	29	1.94
mtChr3	72142	72270	24	5	28	66	18	104	18	33	17	31	1.94
mtChr3	72146	72280	28	5.2	28	64	17	95	20	33	15	31	1.93
mtChr3	73208	73288	28	3	28	76	10	99	13	18	27	40	1.88
mtChr3	73585	73679	23	4.1	23	76	9	88	15	48	17	17	1.82
mtChr3	73598	73680	24	3.6	24	77	6	89	15	48	18	18	1.82
mtChr3	75193	75229	18	2.1	18	84	0	53	48	18	10	21	1.78
mtChr3	75772	75828	27	2	29	90	6	93	56	12	28	3	1.52
mtChr3	75794	75834	20	2	20	95	0	75	56	12	29	2	1.49
mtChr3	75821	75853	17	1.9	17	100	0	66	48	15	30	6	1.69
mtChr3	75839	76249	186	2.1	192	80	7	508	21	29	26	22	1.99
mtChr3	75861	75973	45	2.4	47	77	15	143	14	32	24	28	1.94
mtChr3	76336	76413	41	1.9	41	97	0	149	21	32	23	23	1.98
mtChr3	76382	76498	54	2.2	54	100	0	234	17	33	24	24	1.96
mtChr3	76603	76730	52	2.5	52	100	0	256	15	25	32	27	1.96
mtChr3	79336	79390	24	2.3	24	90	0	89	50	14	29	5	1.65
mtChr3	79746	79882	52	2.6	54	88	5	204	13	28	29	29	1.94
mtChr3	80077	80250	50	3.4	50	75	12	219	11	28	29	30	1.92
mtChr3	80077	80302	102	2.2	102	100	0	452	11	27	29	30	1.92
mtChr3	80126	80304	52	3.5	52	75	11	233	11	28	29	30	1.92
mtChr3	81167	81193	13	2.1	13	100	0	54	55	14	29	0	1.4
mtChr3	81179	81592	139	2.9	143	94	5	719	23	25	29	21	1.99
mtChr3	81208	81425	44	4.8	43	65	14	144	20	27	29	22	1.99
mtChr3	81319	81592	152	1.8	152	100	0	548	24	25	29	21	1.99
mtChr3	81458	81484	13	2.1	13	100	0	54	55	14	29	0	1.4
mtChr3	81799	81860	20	3.2	20	69	17	73	20	29	29	20	1.98
mtChr3	81937	82050	44	2.6	45	75	1	137	14	33	26	25	1.95
mtChr3	82089	82194	42	2.5	42	100	0	212	16	29	27	27	1.97
mtChr3	82113	82180	22	3.2	22	61	23	62	17	26	25	30	1.97
mtChr3	82231	82481	59	4.6	56	70	14	199	14	30	29	25	1.95
mtChr3	83116	83229	51	2.2	52	92	1	193	13	26	28	31	1.93
mtChr3	85291	85373	43	2	42	90	2	136	15	25	27	31	1.96
mtChr3	85388	85441	20	2.6	21	85	5	78	51	18	24	5	1.67
mtChr3	85388	85455	25	3	22	83	12	88	51	17	25	5	1.68
mtChr3	85589	85714	64	2	64	100	0	252	19	28	25	26	1.98
mtChr3	88733	88759	13	2.1	13	100	0	54	0	29	14	55	1.4
mtChr3	88739	88781	20	2.2	20	95	0	79	2	30	11	55	1.48
mtChr3	88871	88932	20	2.9	20	65	17	53	30	27	27	14	1.95
mtChr3	88942	88968	13	2.1	13	100	0	54	0	29	14	55	1.4
mtChr3	91547	91620	20	3.2	24	81	16	104	48	16	29	5	1.68
mtChr3	91608	91928	115	2.7	116	88	3	460	20	28	27	24	1.99
mtChr3	92074	92191	46	2.4	50	77	13	148	28	28	26	16	1.97
mtChr3	92476	92759	46	6.2	46	98	0	545	16	32	24	26	1.96
mtChr3	92476	92846	138	2.6	138	91	7	569	16	32	24	25	1.96
mtChr3	92717	93256	170	3.3	163	75	9	417	17	29	27	26	1.97
mtChr3	92999	93197	102	1.9	104	88	4	317	12	28	28	30	1.93
mtChr3	94605	94741	58	2.4	58	96	0	253	22	26	32	18	1.97
mtChr3	94925	95189	113	2.4	108	89	5	407	32	27	27	13	1.93
mtChr3	95087	95241	65	2.4	63	77	6	199	29	26	29	14	1.95
mtChr3	95255	95296	17	2.5	17	88	0	63	14	16	33	35	1.89
mtChr3	95321	95419	52	1.9	52	89	0	163	26	30	25	18	1.98
mtChr3	95840	95900	20	2.9	20	63	13	53	31	27	27	13	1.94
mtChr3	96053	96202	43	3.3	42	81	13	159	32	28	25	14	1.94
mtChr3	96078	96144	20	3.2	20	62	12	58	32	26	26	13	1.94
mtChr3	96116	96241	52	2.4	52	100	0	252	27	30	26	15	1.95
mtChr3	99567	99699	58	2.3	58	97	0	252	23	27	33	16	1.96
mtChr3	99755	99888	50	2.7	50	98	0	261	27	24	32	15	1.96
mtChr3	99755	99908	50	3.1	48	93	4	235	27	25	31	15	1.96

## Sheet: Table S4
Table S4. Summary of non-tandem dispersed repeats in the C. demersum mitogenome
Feature	Whole mitogenome	mtChr1	mtChr2	mtChr3
Mitogenome size (bp)	595290	285151	208195	101944
Total repeat length (bp)	182,258 (30.62%)	96,717 (33.92%)	62,759 (30.14%)	22,782 (22.35%)
Number of repeat pairs	41513	26897	11834	2782
Number of repeat units	5558	3152	1748	658
Average repeat size (bp)	85.11	89.5612	89.7746	75.9802
Average copy number	6.51	8.53331	6.77002	4.22796

## Sheet: Table S5
Table S5. The syntenic regions in seven species comparing with the C. demersum mitogenome
Reference species	Query species	Genome size (bp)	Number of LCBs	Total syntenic length of the query mitogenome (bp)	Proportion of the query mitogenome (%)
Ceratophyllum demersum	Hedyosmum orientale	471696	129	96525	20.4634
Ceratophyllum demersum	Nymphaea colorata	617195	94	71793	11.6321
Ceratophyllum demersum	Cinnamomum chekiangense	750457	143	113609	15.1386
Ceratophyllum demersum	Liriodendron tulipifera	553721	135	115327	20.8276
Ceratophyllum demersum	Butomus umbellatus	450826	92	61664	13.678
Ceratophyllum demersum	Stephania japonica	555117	117	95730	17.245
Ceratophyllum demersum	Nelumbo nucifera	524797	152	111194	21.188

## Sheet: Table S6
Table S6. Details of RNA editing events in the C. demersum mitogenome
Gene name	Location	Left motifs	Test Site	Right motifs	Probability value	Editing position of codons
atp1	246	GTTGTCTTTGGTAGTGATAC	C	GCTATTCAAGAAGGAGATCT	0.902	3
atp1	971	CCAGACAGGTGCAGGTAGCT	C	GACCGCGTTACCCGTCATTG	1	2
atp1	1064	TACAGATGGACAAATCTGTT	C	GGAAACTGAGCTCTTTTATC	0.999	2
atp1	1168	TGAAAGCTATGAAACAAGTC	C	GCGGTAGTTCAAAACTGGAA	0.997	1
atp1	1178	GAAACAAGTCCGCGGTAGTT	C	AAAACTGGAATTGGCACAAT	1	2
atp1	1216	AATATCGCGAAGTGGCCGCC	C	TTGCTCAATTTGGGTCAGAC	0.998	1
atp1	1262	TGCTGTGACTCAGGCATTAC	C	CAATAGAGGTGCAAGGCTTA	0.992	2
atp1	1292	TGCAAGGCTTACAGAAGTAC	C	GAAACAACCACAATATGCAC	0.999	2
atp1	1345	AAAAACAAATTCTAGTGATT	C	ATGCAGCTGTCAAGGGCTTC	0.997	1
atp1	1415	TCAATATGAGAGAGCCATTC	C	AAGTAGTGTAGATCCCTCAT	0.999	2
atp1	1490	TAACGAAAGAAAGATGGAAC	C	TGATGCTTCTTTAAAAGAAA	0.995	2
atp1	1499	AAAGATGGAACCTGATGCTT	C	TTTAAAAGAAAGCGCTTTTC	0.961	2
atp4	20	GATGCTATTTGCTGCTATTC	C	ATCTATTTGTGCATCAAGTT	1	2
atp4	23	GCTATTTGCTGCTATTCCAT	C	TATTTGTGCATCAAGTTCGA	0.997	2
atp4	35	TATTCCATCTATTTGTGCAT	C	AAGTTCGAAGAAGATATCAA	0.98	2
atp4	53	ATCAAGTTCGAAGAAGATAT	C	AATCTATAATGAAGAAATGA	0.996	2
atp4	82	ATGAAGAAATGATAGTAGCT	C	GTCGTTTTATAGGCTTTCTC	0.994	1
atp4	85	AAGAAATGATAGTAGCTCGT	C	GTTTTATAGGCTTTCTCATA	0.998	1
atp4	179	CTCGGCTATTCAGGAAGAAT	C	GCAGCAATTCCCCAATCCTA	0.996	2
atp4	191	GGAAGAATCGCAGCAATTCC	C	CAATCCTAATGAAGTGGTTC	0.986	2
atp4	212	CAATCCTAATGAAGTGGTTC	C	TCCGGAATCCAATGAACAAC	0.994	2
atp4	215	TCCTAATGAAGTGGTTCCTC	C	GGAATCCAATGAACAACAAC	0.999	2
atp4	290	CATAGTCAAATCATTACCAA	C	GGCACGCTGTGCGCCTAAGT	0.96	2
atp4	380	AGCAACACTTGAAAAAGCCA	C	TTCTTCCCGTCGCATCCGTC	0.912	2
atp6	37	TGTATTTCTCATTCACAAAT	C	CATCTTTGTCTATGCTGCTA	1	1
atp6	47	ATTCACAAATCCATCTTTGT	C	TATGCTGCTAACTCTCAGTT	1	2
atp6	116	AAAAAACGGAGGGGGAAACT	C	AGTACCTAATGCTTGGCAAT	0.952	2
atp6	154	AATCCTTGGTAGAGCTTATT	C	ATGATTTCGTGCCGAACCCG	0.999	1
atp6	167	GCTTATTCATGATTTCGTGC	C	GAACCCGGTAAACGAACAAA	0.998	2
atp6	173	TCATGATTTCGTGCCGAACC	C	GGTAAACGAACAAATAGGTG	0.995	2
atp6	224	AAATGTGAAACAAAAGTTTT	C	CCCTCGCATCTCGGTCACTT	0.993	2
atp6	229	TGAAACAAAAGTTTTCCCCT	C	GCATCTCGGTCACTTCTACT	0.985	1
atp6	236	AAAGTTTTCCCCTCGCATCT	C	GGTCACTTCTACTTTTTCGT	0.983	2
atp6	245	CCCTCGCATCTCGGTCACTT	C	TACTTTTTCGTTATTTCGTA	0.997	2
atp6	262	CTTCTACTTTTTCGTTATTT	C	GTAATCCGCAGGGTATGATA	1	1
atp6	269	TTTTTCGTTATTTCGTAATC	C	GCAGGGTATGATACCTTATA	1	2
atp6	401	GCTTCATTTTTTAAGCTTCT	C	ATTACCCGCAGGAGTCCCAC	0.999	2
atp6	460	TAGTACTCCTTGAGCTAATC	C	CTCATTGTTTTCGTGCATTA	0.999	1
atp6	463	TACTCCTTGAGCTAATCCCT	C	ATTGTTTTCGTGCATTAAGC	1	1
atp6	485	TTGTTTTCGTGCATTAAGCT	C	AGGAATACGTTTATTTGCTA	1	2
atp6	527	TATGATGGCCGGTCATAGTT	C	AGTAAAGATTTTAAGTGGGT	1	2
atp6	548	AGTAAAGATTTTAAGTGGGT	C	CGCTTGGACGATGCTATGTA	0.972	2
atp6	599	TTTTTATTTCATAGGAGATC	C	AGGTCCTTTATTGATAGTTC	0.988	2
atp6	635	AGTTCTTGCATTAACCGGTC	C	GGAATTAGGTGTTGCTATAT	0.999	2
atp6	656	GGAATTAGGTGTTGCTATAT	C	ACAAGCTCATGTTTCTACGA	0.998	2
atp6	664	GTGTTGCTATATCACAAGCT	C	ATGTTTCTACGATCTCAATC	0.983	1
atp6	671	TATATCACAAGCTCATGTTT	C	TACGATCTCAATCTGTATTT	0.997	2
atp6	680	AGCTCATGTTTCTACGATCT	C	AATCTGTATTTACTTGAATG	1	2
atp6	707	TATTTACTTGAATGATGCTA	C	AAATCTCCATCAATGTGGTT	0.999	2
atp6	718	ATGATGCTACAAATCTCCAT	C	AATGTGGTTATTTTTTTATA	0.901	1
atp8	47	TTTCACACAAATCTTCTGGT	C	ATGCCTGATCCTCTTTACTT	0.906	2
atp8	58	TCTTCTGGTCATGCCTGATC	C	TCTTTACTTTTTATATTCCC	0.998	1
atp8	76	TCCTCTTTACTTTTTATATT	C	CCATATGCAATGATGGAGAT	0.995	1
atp8	77	CCTCTTTACTTTTTATATTC	C	CATATGCAATGATGGAGATG	0.955	2
atp8	200	CAACACTTTGGAAGATCTCT	C	AAGAAAAGGTTTTAGCACCG	0.997	2
atp8	452	CATAATGCTAATCCATGTTC	C	ACACGGCCAAGGAAGCATCG	1	2
atp9	20	GATGTTAGAAGGGGCAAAAT	C	AATAGGTGCCGGAGCTGCAA	0.998	2
atp9	50	CGGAGCTGCAACAATTGCTT	C	AGCAGGAGCTGCTGTCGGTA	1	2
atp9	81	GCTGTCGGTATTGGAAACGT	C	CTTAGTTCCTCGATCCATTC	0.975	3
atp9	82	CTGTCGGTATTGGAAACGTC	C	TTAGTTCCTCGATCCATTCC	0.998	1
atp9	90	ATTGGAAACGTCCTTAGTTC	C	TCGATCCATTCCGTGGCGCG	0.991	3
atp9	92	TGGAAACGTCCTTAGTTCCT	C	GATCCATTCCGTGGCGCGAA	0.992	2
atp9	96	AACGTCCTTAGTTCCTCGAT	C	CATTCCGTGGCGCGAAATCC	0.997	3
atp9	182	TCTAACCGAAGCTATTGCAT	C	GTTTGCCCCAATGATGGCGT	0.999	2
atp9	191	AGCTATTGCATCGTTTGCCC	C	AATGATGGCGTTTCTGATCT	0.998	2
atp9	205	TTGCCCCAATGATGGCGTTT	C	TGATCTCATCCGTATTCCGA	0.996	1
atp9	212	AATGATGGCGTTTCTGATCT	C	ATCCGTATTCCGATCGAACA	0.985	2
atp9	215	GATGGCGTTTCTGATCTCAT	C	CGTATTCCGATCGAACAAAC	0.999	2
atp9	223	TTCTGATCTCATCCGTATTC	C	GATCGAACAAACCATCCAAG	0.983	1
ccmB	43	TATTTCATAAACAGATCTTC	C	CCTTCACACCAATCACGAGT	0.978	1
ccmB	80	GAGTTCTTATTTATTCCTCT	C	GTATATCGTCGTAACGCCCT	0.976	2
ccmB	87	TATTTATTCCTCTCGTATAT	C	GTCGTAACGCCCTTAATGAT	0.988	3
ccmB	128	AGGTTTTGAAAAAGACTTTT	C	ATGTCATTCCCATTTAGGTC	0.998	2
ccmB	137	AAAAGACTTTTCATGTCATT	C	CCATTTAGGTCCGATTCGGA	0.988	2
ccmB	148	CATGTCATTCCCATTTAGGT	C	CGATTCGGATCCCTCCGTTG	0.989	1
ccmB	149	ATGTCATTCCCATTTAGGTC	C	GATTCGGATCCCTCCGTTGT	0.996	2
ccmB	154	ATTCCCATTTAGGTCCGATT	C	GGATCCCTCCGTTGTTTCCT	0.978	1
ccmB	160	ATTTAGGTCCGATTCGGATC	C	CTCCGTTGTTTCCTTTTCCT	0.992	1
ccmB	164	AGGTCCGATTCGGATCCCTC	C	GTTGTTTCCTTTTCCTCCCG	0.989	2
ccmB	172	TTCGGATCCCTCCGTTGTTT	C	CTTTTCCTCCCGAACCTTTT	0.987	1
ccmB	181	CTCCGTTGTTTCCTTTTCCT	C	CCGAACCTTTTCCTCGAAAT	0.982	1
ccmB	193	CTTTTCCTCCCGAACCTTTT	C	CTCGAAATGAGAAAGAAGAT	0.91	1
ccmB	194	TTTTCCTCCCGAACCTTTTC	C	TCGAAATGAGAAAGAAGATG	0.997	2
ccmB	286	TTCTACAATTGGTAGGTCAC	C	GGGTTATTCAAATCAGTTGT	0.997	1
ccmB	367	TCGATCGATCTGGAATGGAT	C	GGTTAAACATTCCATTAGGG	0.985	1
ccmB	380	AATGGATCGGTTAAACATTC	C	ATTAGGGAGCCCGGTCTTTC	0.992	2
ccmB	392	AAACATTCCATTAGGGAGCC	C	GGTCTTTCTTCTTCTGTTTG	0.996	2
ccmB	424	TTCTGTTTGGTATTCATTCT	C	GTTTGGCTCTTGGAATCACA	0.976	1
ccmB	475	GTTGGAACAGCTCGCAAAAT	C	CAACCACTTCACCTACTTCA	0.997	1
ccmB	476	TTGGAACAGCTCGCAAAATC	C	AACCACTTCACCTACTTCAT	0.996	2
ccmB	485	CTCGCAAAATCCAACCACTT	C	ACCTACTTCATTGCCCCCAA	0.985	2
ccmB	494	TCCAACCACTTCACCTACTT	C	ATTGCCCCCAACCATTTCCC	0.99	2
ccmB	503	TTCACCTACTTCATTGCCCC	C	AACCATTTCCCTGACCTCTA	0.976	2
ccmB	512	TTCATTGCCCCCAACCATTT	C	CCTGACCTCTATTGAAACAG	0.9	2
ccmB	551	AGAATGGTTTCATGTTCTTT	C	ATCGATTGGTTATTCCTCTC	0.997	2
ccmB	554	ATGGTTTCATGTTCTTTCAT	C	GATTGGTTATTCCTCTCCGT	0.994	2
ccmB	566	TCTTTCATCGATTGGTTATT	C	CTCTCCGTTCGTATCTCCTT	0.999	2
ccmB	569	TTCATCGATTGGTTATTCCT	C	TCCGTTCGTATCTCCTTCTC	0.985	2
ccmB	572	ATCGATTGGTTATTCCTCTC	C	GTTCGTATCTCCTTCTCCAA	0.988	2
ccmB	584	TTCCTCTCCGTTCGTATCTC	C	TTCTCCAATTTCGGTCTCGA	0.997	2
ccmB	587	CTCTCCGTTCGTATCTCCTT	C	TCCAATTTCGGTCTCGATTA	0.997	2
ccmB	596	CGTATCTCCTTCTCCAATTT	C	GGTCTCGATTAGTTCACAAG	0.987	2
ccmB	611	AATTTCGGTCTCGATTAGTT	C	ACAAGATTGAATGGCCAAGT	0.986	2
ccmC	5	AGGACCAAATTGTCACATGT	C	CGTCTCGTTATTACAACCTT	0.94	2
ccmC	76	CGCAAATTCTCATTGGATCT	C	GGTTGTTCTTAACAGCGATG	1	1
ccmC	103	TCTTAACAGCGATGGCTATT	C	ATTGTTGTCTTCGGGTAGCA	0.995	1
ccmC	115	TGGCTATTCATTGTTGTCTT	C	GGGTAGCACCACCAGATCTT	0.959	1
ccmC	133	TTCGGGTAGCACCACCAGAT	C	TTCAACAAGGTGGAAATTCT	0.957	1
ccmC	161	AGGTGGAAATTCTCGTATTC	C	TTTGGTACATGTTCCTGCGG	0.905	2
ccmC	179	TCCTTTGGTACATGTTCCTG	C	GGCTCGGATGAGTATACTTG	0.967	2
ccmC	227	CGCAACGGCTATAAACAGTT	C	CTTGTTCCCATTAACAAAAC	0.997	2
ccmC	236	TATAAACAGTTCCTTGTTCC	C	ATTAACAAAACATCCCCTTT	0.977	2
ccmC	281	TCGCTCTTCCGGAACCGGTA	C	AGAAATGGGTGCTTTTTCTA	0.976	2
ccmC	299	TACAGAAATGGGTGCTTTTT	C	TACGTTGTTTACCTTAGTGA	0.994	2
ccmC	358	GACCTATGTGGGGCACCTTT	C	GGGTGTGGGATGCTCGTTTA	0.998	1
ccmC	395	TTTAACCTCTGTATTCATCT	C	GTTCCTTATTTACCTGGGTG	0.996	2
ccmC	399	ACCTCTGTATTCATCTCGTT	C	CTTATTTACCTGGGTGCACT	0.994	3
ccmC	400	CCTCTGTATTCATCTCGTTC	C	TTATTTACCTGGGTGCACTG	0.999	1
ccmC	421	TTATTTACCTGGGTGCACTG	C	GTTTTCAAAAGCTTCCTGTC	0.999	1
ccmC	436	CACTGCGTTTTCAAAAGCTT	C	CTGTCGAACCGGCTCCTATT	0.998	1
ccmC	446	TCAAAAGCTTCCTGTCGAAC	C	GGCTCCTATTTCAATCCGTG	0.999	2
ccmC	451	AGCTTCCTGTCGAACCGGCT	C	CTATTTCAATCCGTGCTGGA	0.999	1
ccmC	458	TGTCGAACCGGCTCCTATTT	C	AATCCGTGCTGGACCGATCG	0.979	2
ccmC	463	AACCGGCTCCTATTTCAATC	C	GTGCTGGACCGATCGATATA	0.999	1
ccmC	467	GGCTCCTATTTCAATCCGTG	C	TGGACCGATCGATATACCAA	0.992	2
ccmC	473	TATTTCAATCCGTGCTGGAC	C	GATCGATATACCAATAATCA	0.995	2
ccmC	497	CGATATACCAATAATCAAGT	C	TCCTGTAAACTGGTGGAATA	0.998	2
ccmC	499	ATATACCAATAATCAAGTCT	C	CTGTAAACTGGTGGAATACA	0.999	1
ccmC	521	TGTAAACTGGTGGAATACAT	C	GCATCAACCTGGGAGCATTA	0.994	2
ccmC	548	ACCTGGGAGCATTAGCCGAT	C	TGGTACATCAATACATGTTC	0.994	2
ccmC	568	CTGGTACATCAATACATGTT	C	CTATGCCCATTCCAATCTTG	0.999	1
ccmC	575	ATCAATACATGTTCCTATGC	C	CATTCCAATCTTGTCCAACT	0.982	2
ccmC	591	ATGCCCATTCCAATCTTGTC	C	AACTTTGCTAACTCCCCCTT	0.987	3
ccmC	605	CTTGTCCAACTTTGCTAACT	C	CCCCTTCTCAACCCGTATCT	0.997	2
ccmC	608	GTCCAACTTTGCTAACTCCC	C	CTTCTCAACCCGTATCTTGT	0.999	2
ccmC	614	CTTTGCTAACTCCCCCTTCT	C	AACCCGTATCTTGTTTGTTC	0.985	2
ccmC	619	CTAACTCCCCCTTCTCAACC	C	GTATCTTGTTTGTTCTGGAA	0.961	1
ccmC	624	TCCCCCTTCTCAACCCGTAT	C	TTGTTTGTTCTGGAAACACG	0.993	3
ccmC	650	TGTTCTGGAAACACGTCTTC	C	TATTCCATCTTTTCCCGAAT	0.996	2
ccmC	656	GGAAACACGTCTTCCTATTC	C	ATCTTTTCCCGAATCTCCTT	0.991	2
ccmC	665	TCTTCCTATTCCATCTTTTC	C	CGAATCTCCTTTAACGGAAG	0.999	2
ccmC	673	TTCCATCTTTTCCCGAATCT	C	CTTTAACGGAAGAAATAGAA	0.993	1
ccmFC	38	CTTCTTCTTTTTCATTACTT	C	CATGGTCGTGCCTCGTGGCA	0.999	2
ccmFC	50	CATTACTTCCATGGTCGTGC	C	TCGTGGCACGGCAGCACCCG	1	2
ccmFC	52	TTACTTCCATGGTCGTGCCT	C	GTGGCACGGCAGCACCCGTA	0.984	1
ccmFC	103	GGTTCGTCAGTAGAGATGTT	C	CCACAGGTGCCCCTTCTTCC	0.999	1
ccmFC	119	TGTTCCCACAGGTGCCCCTT	C	TTCCAATGGTACTATAATTC	0.987	2
ccmFC	122	TCCCACAGGTGCCCCTTCTT	C	CAATGGTACTATAATTCCGA	0.999	2
ccmFC	161	GATTCCTATCCTGGATTTCC	C	TTTGTTGGTCTATCTACATT	0.941	2
ccmFC	305	AACTAGAGCTAGAGACGCTT	C	ATTTCGTTTCGTTCCCGTTC	0.999	2
ccmFC	310	GAGCTAGAGACGCTTCATTT	C	GTTTCGTTCCCGTTCTTCAT	0.927	1
ccmFC	391	AATCTTTCTGCGGTGTGCTC	C	GTTTACTATTCTTTCGTACT	0.999	1
ccmFC	406	TGCTCCGTTTACTATTCTTT	C	GTACTCTCTTATCTTTACCA	0.996	1
ccmFC	811	CTCAACGATTGCCTTTGGGT	C	CCGAACTCCATATGGGGAAG	1	1
ccmFC	878	TCATTTACATGGACCCACTT	C	TCATTCCATTTGTGGTAATT	0.995	2
ccmFC	1101	GAAAAAAGATACTCTTTTTC	C	ATTCGAGAAACGACGAGCAC	0.936	3
ccmFC	1168	CATTGACGGATCTATATGTT	C	CGATTGGAACTGGAAGTTCC	0.978	1
ccmFC	1169	ATTGACGGATCTATATGTTC	C	GATTGGAACTGGAAGTTCCA	0.993	2
ccmFC	1268	AGGATTTTGGTTGGCTTCGT	C	GGGAGGCTCGCTTAGTTTGT	0.996	2
ccmFC	1277	GTTGGCTTCGTCGGGAGGCT	C	GCTTAGTTTGTTACGTCAGC	0.966	2
ccmFC	1324	AGGAGAAGTTGCATTGGAAT	C	GAGAATGTTCAATGGAGTTC	0.976	1
ccmFN	38	GTCTCATTATTCTGTATTTC	C	GGGTCTTTTCGTTGCATTCA	0.974	2
ccmFN	98	ACCAGCGTTTGGTGCAGCAC	C	TGCATTTTTGTGCATTCTTC	1	2
ccmFN	121	CATTTTTGTGCATTCTTCTT	C	CTTTCCTTGGTCTTTCGTTC	0.972	1
ccmFN	137	TCTTCCTTTCCTTGGTCTTT	C	GTTCCGTCATCTTCCTAATA	0.958	2
ccmFN	142	CTTTCCTTGGTCTTTCGTTC	C	GTCATCTTCCTAATAACTTA	0.98	1
ccmFN	151	GTCTTTCGTTCCGTCATCTT	C	CTAATAACTTATCCAATTAC	0.988	1
ccmFN	248	TCATGAGGGTAGTATTTTAT	C	ATGGTGTCGGATCCCAAGTT	0.999	2
ccmFN	256	GTAGTATTTTATCATGGTGT	C	GGATCCCAAGTTTTTATGGA	0.999	1
ccmFN	263	TTTATCATGGTGTCGGATCC	C	AAGTTTTTATGGATTCCTTC	1	2
ccmFN	283	CAAGTTTTTATGGATTCCTT	C	TTTGTTACCGGGGTCGACCC	0.995	1
ccmFN	363	AGTGTTTTTTGTTCCTTTGT	C	TCGAACTTCGTGAAGAACTC	0.976	3
ccmFN	372	TGTTCCTTTGTCTCGAACTT	C	GTGAAGAACTCCATTCTATC	0.997	3
ccmFN	716	CATTGCTTTGTTTTTCTCTC	C	TTTCCTATCAGCGAGTTCCG	0.999	2
ccmFN	725	GTTTTTCTCTCCTTTCCTAT	C	AGCGAGTTCCGATCCTTTTC	0.99	2
ccmFN	763	TTCTTCGAAATTGGTTCGTT	C	GTACCGAACCGCTTGCAGAA	0.925	1
ccmFN	785	TACCGAACCGCTTGCAGAAT	C	CAATCCTGTTCCACAAGATC	0.995	2
ccmFN	797	TGCAGAATCCAATCCTGTTC	C	ACAAGATCCTATATCAGCTA	0.997	2
ccmFN	812	TGTTCCACAAGATCCTATAT	C	AGCTATACATCCTCCTCGCA	0.967	2
ccmFN	829	TATCAGCTATACATCCTCCT	C	GCATATATGCCGGAGACGTC	0.995	1
ccmFN	961	AAAAGAATGGAACGCTGCTT	C	GCTCTGCTGGATGCGTCGGA	0.993	1
ccmFN	1196	AAAGAAAGATACCAGTACTT	C	ACCTCTTTGTTGGACCGCCG	0.957	2
ccmFN	1279	GAATTTGGATCTTGACATGT	C	GGTGGTTTTTAACCGTAGGC	0.992	1
ccmFN	1304	GTTTTTAACCGTAGGCATCT	C	GCCAGGAAGTTGGTGGGCTC	0.998	2
ccmFN	1307	TTTAACCGTAGGCATCTCGC	C	AGGAAGTTGGTGGGCTCATC	0.999	2
ccmFN	1324	CGCCAGGAAGTTGGTGGGCT	C	ATCATGAATTAGGTCGGGGT	0.999	1
ccmFN	1339	GGGCTCATCATGAATTAGGT	C	GGGGTGGCTGGTGGTTTCGG	0.999	1
ccmFN	1357	GTCGGGGTGGCTGGTGGTTT	C	GGGATCCTGTAGAAAATGCT	0.988	1
ccmFN	1390	AAAATGCTTCTTTTATGCCT	C	GGGTATTAGCCACTGCTCGT	0.992	1
ccmFN	1408	CTCGGGTATTAGCCACTGCT	C	GTATTCATTCAGTAATGATA	0.996	1
ccmFN	1451	CCTTCCAAATTCTTGTATCT	C	GCTTCTGAATATTGTGACTC	0.996	2
ccmFN	1471	CGCTTCTGAATATTGTGACT	C	TTCCATGCTGTGTCTCAGGA	0.976	1
ccmFN	1475	TCTGAATATTGTGACTCTTC	C	ATGCTGTGTCTCAGGAACCT	0.984	2
ccmFN	1487	GACTCTTCCATGCTGTGTCT	C	AGGAACCTCTTCAATACGGT	1	2
ccmFN	1496	ATGCTGTGTCTCAGGAACCT	C	TTCAATACGGTCCGGATTGC	0.998	2
ccmFN	1522	TACGGTCCGGATTGCTAGCT	C	CCGTTCATAGTTCTGCTACA	0.999	1
ccmFN	1535	GCTAGCTCCCGTTCATAGTT	C	TGCTACAGATGATACACGAG	1	2
cob	118	GTTATTGGTGGGGGTTCGGT	C	CGTTAGCAGGTATTTGTTTA	1	1
cob	178	GCGTTTTTTTAGCTATGCAT	C	ACACACCTCATGTGGATCTA	0.999	1
cob	286	CGAATGGGGCAAGTATGTTT	C	TCATTGTGGTTCACCTTCAT	0.999	1
cob	298	GTATGTTTCTCATTGTGGTT	C	ACCTTCATATTTTTCGTGGT	0.999	1
cob	325	ATATTTTTCGTGGTCTATAT	C	ATGCGAGTTATAGCAGTCCT	1	1
cob	358	GCAGTCCTAGGGAATTAGTT	C	GGTGTCTCGGAGTTGTAATC	0.999	1
cob	404	ATTAATGATTGTGACAGCTT	C	TACAGGATACGTACCACCTT	0.988	2
cob	407	AATGATTGTGACAGCTTCTA	C	AGGATACGTACCACCTTGGG	0.984	2
cob	419	AGCTTCTACAGGATACGTAC	C	ACCTTGGGGTCAGATGAGCT	0.998	2
cob	564	TTAAATCGTTTTTTTAGTCT	C	CATCATTTATTCCCCCTTCT	0.998	3
cob	568	ATCGTTTTTTTAGTCTCCAT	C	ATTTATTCCCCCTTCTTTTA	0.912	1
cob	580	GTCTCCATCATTTATTCCCC	C	TTCTTTTAGTAGGCGCCAGT	0.992	1
cob	679	CAGGGATGGATAAAATAGCT	C	CTTACCCTTATTTTTATGTC	0.991	1
cob	680	AGGGATGGATAAAATAGCTC	C	TTACCCTTATTTTTATGTCA	0.974	2
cob	715	ATGTCAAGGATCTAGTAGGT	C	GGGTAGCTTCTGCTATCTTT	0.994	1
cob	725	TCTAGTAGGTCGGGTAGCTT	C	TGCTATCTTTTCTTCCATTT	0.996	2
cob	737	GGTAGCTTCTGCTATCTTTT	C	TTCCATTTGGATTTTTTATG	0.989	2
cob	808	ATATACCTGCAAATCCGATG	C	CCACCCCGCCTCATATTGTG	0.997	1
cob	853	AATGGTATTTCCTACCGATC	C	ATGCCATTCTTCGCAGTATA	0.998	1
cob	908	AGGTGTAGCCGCAATAGCAC	C	AGTTTCTATATCTCTGTTGG	0.993	2
cob	914	AGCCGCAATAGCACCAGTTT	C	TATATCTCTGTTGGCTTTAC	0.999	2
cob	982	GTTCAAGTTTTCGTCCGATT	C	ACCAAGGAATCTTTTGGTTG	1	1
cob	1015	TTTGGTTGCTTTTGGCGGAT	C	GCTTACTACTAGGTTGGATC	0.999	1
cob	1081	TTGTTACTATTGGACAAATT	C	CTCCTTTAGTTTTCTTCTTG	0.997	1
cox1	2	ACGAAAGAATCTCAATTTGA	C	GACAAATCCGGTCCGATGGC	0.992	2
cox1	11	TCTCAATTTGACGACAAATC	C	GGTCCGATGGCTGTTCTCCA	0.991	2
cox1	15	AATTTGACGACAAATCCGGT	C	CGATGGCTGTTCTCCACTAA	0.982	3
cox1	242	GCCGGCGATGATAGGTGGAT	C	TGGTAATTGGTCTGTTCCGA	0.998	2
cox1	254	AGGTGGATCTGGTAATTGGT	C	TGTTCCGATTCTGATAGGTG	1	2
cox1	299	TGACATGGCTTATCCACGAT	C	AAATAATATCTCATTCTGGT	0.929	2
cox1	352	GTCTCTTGCTCCTATTAAGC	C	CAGCCTTAGTAGAAGTGGGT	0.998	1
cox1	452	AGCTGTTGATTTAGCAATTT	C	TAGTCCTCATCTATCAGGTG	0.995	2
cox1	458	TGATTTAGCAATTTCTAGTC	C	TCATCTATCAGGTGTTTCAT	0.997	2
cox1	515	CAATTTTCTAACAACTATCT	C	CAACATGCGTGGACCTGGAA	0.999	2
cox1	551	TGGAATGACTATGCATAGAT	C	ACCCCTATTTGTGTGGTCCG	1	2
cox1	590	CGTTCTAGTGACAGCATTCC	C	ACTTTTATTATCACTTCCGG	0.999	2
cox1	668	AAACTTTAATACAACCTTTT	C	TGATCCCGCTGGAGGGGGAG	0.999	2
cox1	715	TATTATACCAGCATCTCTTT	C	GGTTCTTCGGTCATCCAGAG	0.997	1
cox1	746	TCATCCAGAGGTGTATATTC	C	CATTCTGCCTGGATTCGGTA	0.999	2
cox1	854	CATGATCAGTATAGGTGTTC	C	TGGATCTCTTGTTCGGGCTC	0.978	2
cox1	860	CAGTATAGGTGTTCCTGGAT	C	TCTTGTTCGGGCTCATCATA	0.997	2
cox1	868	GTGTTCCTGGATCTCTTGTT	C	GGGCTCATCATATGTTTACT	0.988	1
cox1	1037	CATGTTATTTGCTGTAGGGT	C	CATCTTTTTGTTCACCATAG	0.999	2
cox1	1079	AGGACTCACTGGAATAGTCC	C	GGCAAATTCTGGGCTAGACA	1	2
cox1	1124	TCTACATGATACTTATTATG	C	AGTTGCACATTTCCATTATG	0.995	2
cox1	1165	TACTTTCTATGGGAGCCGTT	C	TTGCTTTATTTGCTGGATTT	0.991	1
cox1	1186	TTGCTTTATTTGCTGGATTT	C	ACTATTGGGTGGGTAAAATC	0.999	1
cox1	1259	AATCCATTTTTGGATCACTT	C	TTTCGGGGTTAATCCGACCC	1	2
cox1	1274	CACTTCTTTCGGGGTTAATC	C	GACCCTCTTTCCCATGCATT	0.979	2
cox1	1279	CTTTCGGGGTTAATCCGACC	C	TCTTTCCCATGCATTTCTTA	0.98	1
cox1	1402	ATATATCCGTAGTTGGGATT	C	GTCGTTTCTTCGTGGTCGTA	0.997	1
cox1	1405	TATCCGTAGTTGGGATTCGT	C	GTTTCTTCGTGGTCGTAACA	1	1
cox1	1433	CGTGGTCGTAACAATCACTT	C	AAGCAGTGGAAACAACAAAA	0.997	2
cox1	1446	ATCACTTCAAGCAGTGGAAA	C	AACAAAAGATGTGCTCCAAG	0.997	3
cox1	1489	CTTGGGCTGTTGAACAGAAT	C	CAACCACACCGGAATGGATG	0.998	1
cox1	1499	TGAACAGAATCCAACCACAC	C	GGAATGGATGATACAAAGTC	0.987	2
cox2	30	GAATGGCTATTCCTCACAAT	C	GCTCCTTGTGATGCTGCGGA	0.958	3
cox2	35	GCTATTCCTCACAATCGCTC	C	TTGTGATGCTGCGGAACCAT	0.931	2
cox2	68	GGAACCATGGCAATTAGGAT	C	TCAAGACGCAGCAACACCGT	0.999	2
cox2	158	GGTGATTTTGGTTTTCGTAT	C	ACGGATGTTGGTTCGCGCTT	0.95	2
cox2	160	TGATTTTGGTTTTCGTATCA	C	GGATGTTGGTTCGCGCTTTA	0.997	1
cox2	250	GAACAACTATAGAGATTATT	C	GGACCATCTTTCCTAGTCTC	0.987	1
cox2	275	CATCTTTCCTAGTCTCATCC	C	GATGTTCATTGCTATACCTT	0.956	2
cox2	376	CTATTGGACATCAATGGTAT	C	GGACTTATGAGTATTCGGAC	0.999	1
cox2	440	ACTCACTTTTGACAGTTATA	C	GATTCCAGAAGATGATCCAG	0.999	2
cox2	458	TACGATTCCAGAAGATGATC	C	AGAATTGGGTCAATCACGTT	1	2
cox2	473	TGATCCAGAATTGGGTCAAT	C	ACGTTTATTAGAAGTGGACA	1	2
cox2	541	ATCTACGTATGATTGTAACA	C	CTGCTGATGTAACTCATAGT	0.994	1
cox2	554	TGTAACACCTGCTGATGTAA	C	TCATAGTTGGGCTGTACCTT	0.971	2
cox2	578	TAGTTGGGCTGTACCTTCCT	C	AGGTGTCAAATGTGATGCTG	1	2
cox2	611	TGATGCTGTACCTGGTCGTT	C	AAATCAGACCTCCATTTCGG	0.997	2
cox2	629	TTCAAATCAGACCTCCATTT	C	GGTACAACGAGAAGGAGTTT	0.99	2
cox2	673	ATGGTCAGTGCAGTGAGATT	C	GTGGAACTAATCATGCCTCT	0.998	1
cox2	695	TGGAACTAATCATGCCTCTA	C	GCGTGCGCCCGGAAACATAG	0.972	2
cox3	245	CAAAGTCGTACAATTAGGAC	C	TCGATATGGTTCTATTCCGT	0.999	2
cox3	257	ATTAGGACCTCGATATGGTT	C	TATTCCGTTCATCGTATCGG	0.999	2
cox3	263	ACCTCGATATGGTTCTATTC	C	GTTCATCGTATCGGAGGTGA	0.997	2
cox3	289	TCGTATCGGAGGTGATGTTC	C	TTTTTGCTCTTTTTCGGGCT	0.924	1
cox3	298	AGGTGATGTTCCTTTTTGCT	C	TTTTTCGGGCTTCTTCTCAT	0.996	1
cox3	304	TGTTCCTTTTTGCTCTTTTT	C	GGGCTTCTTCTCATTCTTCT	0.991	1
cox3	311	TTTTGCTCTTTTTCGGGCTT	C	TTCTCATTCTTCTTTGGCAC	0.995	2
cox3	314	TGCTCTTTTTCGGGCTTCTT	C	TCATTCTTCTTTGGCACCTA	0.997	2
cox3	388	GGATTGGGGTTTTAGATCCT	C	GGGAAATCCCTTTTCTTAAT	0.999	1
cox3	413	AATCCCTTTTCTTAATACCC	C	TATTCTCCCTTCATCCGGAG	0.993	2
cox3	422	TCTTAATACCCCTATTCTCC	C	TTCATCCGGAGCTGCCGTAA	0.993	2
cox3	512	CGCTTTAGTAGCTACCGTTT	C	ACTGGCTCTAGTATCCACTG	0.999	2
cox3	527	CGTTTCACTGGCTCTAGTAT	C	CACTGGCTTTCAAGGAATGG	1	2
cox3	566	GGAATATTACCAAGCACCCT	C	CACGATTTCTGATAGTATCT	0.996	2
cox3	602	TATCTATGGTTCTACCTTTT	C	CTCAGCAACAGGCTTTCATG	0.998	2
cox3	605	CTATGGTTCTACCTTTTCCT	C	AGCAACAGGCTTTCATGGTT	0.994	2
cox3	653	GATTATAGGTACTCTTTTCT	C	GATCATATGTGGTATTCGCC	1	2
matR	26	AGAGGCGATCAGAATGGTAC	C	CGAATCCATTTATGATCCCG	0.999	2
matR	193	TCGACCGACATCGACTCATC	C	CTATCTTTAAGGAAGAGATC	0.994	1
matR	326	TGTACTACTATTGGCCCTAC	C	AGGCTACATCTACCTACACA	0.992	2
matR	413	GATTGTTCAGAGAATCAGAT	C	GGTTCTATGTTGGACAGGTC	0.978	2
matR	1064	ACGGAGTACGGTAGAATTCC	C	CGGTACGGTCATTCGGGAAG	0.999	2
matR	1697	CGGAGACATCGTAAATTGGT	C	CGCGGGCATCGCGATAAGTC	0.996	2
matR	1718	CGCGGGCATCGCGATAAGTC	C	TCTGTCCTACTACAGGTGCC	0.999	2
matR	1738	CTCTGTCCTACTACAGGTGC	C	GCGACAACCTTTACCAAGTC	1	1
matR	1752	AGGTGCCGCGACAACCTTTA	C	CAAGTCCGAACGATTGTCGA	0.996	3
matR	1774	AAGTCCGAACGATTGTCGAC	C	ACCAGATCCGCTGGTCTGCT	0.983	1
matR	1805	CTGGTCTGCTATATTCACCC	C	AGCCCACAAGCACAAATCCT	1	2
matR	1844	CTCGGCGCGGAATATAATCC	C	AAAGTACCCCAAAGACTCAA	0.997	2
matR	1852	GGAATATAATCCCAAAGTAC	C	CCAAAGACTCAAATATAGTC	1	1
matR	1862	CCCAAAGTACCCCAAAGACT	C	AAATATAGTCAATCAATCCG	0.948	2
mttB	56	CGGAGAAGTTCGAATCCGTT	C	CGTTCGGATATTGATCGGTC	0.955	2
mttB	61	AAGTTCGAATCCGTTCCGTT	C	GGATATTGATCGGTCTTGGT	0.987	1
mttB	97	TTGGTTTGACATGGTTTACG	C	GTTACTGGTTCCCGGAAGAG	0.999	1
mttB	109	GGTTTACGCGTTACTGGTTC	C	CGGAAGAGTCAATATCTCTA	0.995	1
mttB	119	TTACTGGTTCCCGGAAGAGT	C	AATATCTCTATTAGCTAAAC	0.999	2
mttB	125	GTTCCCGGAAGAGTCAATAT	C	TCTATTAGCTAAACCCTTTC	0.9	2
mttB	175	CTTTGGACTCGTATTTTGTT	C	GTACACAATCAACGGAGGCC	0.998	1
mttB	185	GTATTTTGTTCGTACACAAT	C	AACGGAGGCCTCCCCGACAT	1	2
mttB	197	TACACAATCAACGGAGGCCT	C	CCCGACATATGTTGCAACGT	1	2
mttB	199	CACAATCAACGGAGGCCTCC	C	CGACATATGTTGCAACGTCT	0.999	1
mttB	249	TGCTCTTACTTCGTCTTTCC	C	TTTTGTTGTCATCAATTTTG	0.988	3
mttB	259	TCGTCTTTCCCTTTTGTTGT	C	ATCAATTTTGGTGCTTTTCG	0.952	1
mttB	278	TCATCAATTTTGGTGCTTTT	C	GATCCCCAGTTGCTATGGGG	0.969	2
mttB	371	CTTGTTCCTGTTCCTAACTC	C	TCCCCGGGTAGTTCCCCATG	0.937	2
mttB	373	TGTTCCTGTTCCTAACTCCT	C	CCCGGGTAGTTCCCCATGTT	0.967	1
mttB	376	TCCTGTTCCTAACTCCTCCC	C	GGGTAGTTCCCCATGTTTGG	0.981	1
mttB	404	TCCCCATGTTTGGCACTTTC	C	ATACTTCGTGGGTGCAACAT	0.999	2
mttB	469	TACAACCTAAGATCTATGAC	C	ATATGTTGTTAACTGTTCGT	0.981	1
mttB	494	GTTGTTAACTGTTCGTATTT	C	GTTCATTCCATCGGTATGCT	0.956	2
mttB	502	CTGTTCGTATTTCGTTCATT	C	CATCGGTATGCTCTCAGGTA	0.978	1
mttB	538	AGGTACCTGTAATTGTGATC	C	GTTTGCCAGAACCGAGGGGT	1	1
mttB	545	TGTAATTGTGATCCGTTTGC	C	AGAACCGAGGGGTCTTTCTG	0.999	2
mttB	551	TGTGATCCGTTTGCCAGAAC	C	GAGGGGTCTTTCTGTGGAAA	0.998	2
mttB	575	GGGTCTTTCTGTGGAAACCT	C	CACGAACTCTCGTTGTTTTT	0.9	2
mttB	607	GTTGTTTTTTGATGGTTTTT	C	CGCTTCTCACAGCAGCTCTT	0.961	1
mttB	613	TTTTGATGGTTTTTCCGCTT	C	TCACAGCAGCTCTTTCCACA	0.987	1
mttB	657	CCGGATATCTGGTGCCAAAT	C	GTTGCCCGTTTCCCTATTTC	0.993	3
mttB	664	TCTGGTGCCAAATCGTTGCC	C	GTTTCCCTATTTCTTCGATA	0.969	1
mttB	669	TGCCAAATCGTTGCCCGTTT	C	CCTATTTCTTCGATAATCGA	0.957	3
mttB	671	CCAAATCGTTGCCCGTTTCC	C	TATTTCTTCGATAATCGAAT	0.945	2
mttB	680	TGCCCGTTTCCCTATTTCTT	C	GATAATCGAATTGGCTATCT	0.981	2
mttB	701	GATAATCGAATTGGCTATCT	C	TGTGGCATCGATTGTACAAG	1	2
mttB	710	ATTGGCTATCTCTGTGGCAT	C	GATTGTACAAGTTTGTGAGG	0.976	2
nad1	2	AGTGAATAGAAAATCGAAAA	C	GTACATGGCTGTTCCAGCAG	0.964	2
nad1	167	ACAACCTCTAGCAGATGGTT	C	GAAATTGATGATAAAAGAAC	0.995	2
nad1	215	ACCAAGTAGTGCAAATTTCT	C	CCTTTTTAGAATGGCTCCAG	0.982	2
nad1	265	TTATGTTAAGTCTGGTCGCT	C	GGGCCGTTGTACCTTTTGAT	0.999	1
nad1	307	ATGGTATGGTATTGTCAGAT	C	CGAACATAGGGCTACTTTAT	0.995	1
nad1	308	TGGTATGGTATTGTCAGATC	C	GAACATAGGGCTACTTTATT	1	2
nad1	368	AGGTGTTTATGGAATTATTA	C	AGCAGGTCGGTCTAGTAATT	0.998	2
nad1	376	ATGGAATTATTACAGCAGGT	C	GGTCTAGTAATTCGAAATAT	0.994	1
nad1	436	GATCTGCAGCTCAAATGGTC	C	CTTATGAAGTCTCTATTGGT	0.998	1
nad1	492	GTACTAATATGTGTAGGTTC	C	CGTAATTCGAGTGAGATTGT	0.993	3
nad1	493	TACTAATATGTGTAGGTTCC	C	GTAATTCGAGTGAGATTGTC	1	1
nad1	500	ATGTGTAGGTTCCCGTAATT	C	GAGTGAGATTGTCATGGCGC	1	2
nad1	536	GGCGCAAAAGCAGATATGGT	C	TGGTATTCCCTTGTTCCCCG	0.998	2
nad1	555	TCTGGTATTCCCTTGTTCCC	C	GTATTGGTTATGTTCCTTAT	0.999	3
nad1	571	TCCCCGTATTGGTTATGTTC	C	TTATTCCTTGTCTAGCTGAA	0.972	1
nad1	577	TATTGGTTATGTTCCTTATT	C	CTTGTCTAGCTGAAACTAAT	0.996	1
nad1	608	TGAAACTAATCGAGCTCCGT	C	TGATCTCCCAGAAGCGGAAG	1	2
nad1	635	CCCAGAAGCGGAAGCTGAAT	C	AGTTGCAGGCTATAATGTAG	0.999	2
nad1	674	AGAATATTCTTCAATGGGGT	C	TGCTCTTTCTTTTTTGGGAG	1	2
nad1	683	TTCAATGGGGTCTGCTCTTT	C	TTTTTTGGGAGAGTATGCCA	0.999	2
nad1	725	TATGATCTTAATGAGTGGTC	C	ATGCACATCGCTCTCTCCAG	0.995	2
nad1	734	AATGAGTGGTCCATGCACAT	C	GCTCTCTCCAGGAGGTTGGC	0.997	2
nad1	740	TGGTCCATGCACATCGCTCT	C	TCCAGGAGGTTGGCCGCCTA	0.999	2
nad1	743	TCCATGCACATCGCTCTCTC	C	AGGAGGTTGGCCGCCTATCC	0.999	2
nad1	755	GCTCTCTCCAGGAGGTTGGC	C	GCCTATCCTAGATCTTCCCA	0.995	2
nad1	779	TATCCTAGATCTTCCCATTT	C	CAAGAAGATCCCGGGCTCAA	0.998	2
nad1	802	AGAAGATCCCGGGCTCAATC	C	GGTTTAGTATCAAGGTGATT	0.991	1
nad1	830	TATCAAGGTGATTTTGTTTC	C	GTTCCTATATATATGGGTCC	1	2
nad1	893	TTATGATCAATTAATGGGAC	C	TGGCCGGAAAGTGTTCTTGC	1	2
nad1	898	ATCAATTAATGGGACCTGGC	C	GGAAAGTGTTCTTGCCTCTA	0.999	1
nad1	928	TCTTGCCTCTATCATTAGCT	C	GGGTAGTCCCCGTTTCTGGT	0.999	1
nad1	937	TATCATTAGCTCGGGTAGTC	C	CCGTTTCTGGTGTTTCAGTC	0.993	1
nad1	953	AGTCCCCGTTTCTGGTGTTT	C	AGTCACCTTTCAATGGCTCC	0.998	2
nad2	26	CAATCTTTTGTTAGCGGTTT	C	CCCAGAGATCTTTATCATTA	0.998	2
nad2	214	TAACTATTGCCCATTTATTC	C	GGAATAATCTCTTTAGGAGG	0.997	1
nad2	223	CCCATTTATTCCGGAATAAT	C	TCTTTAGGAGGGACAATTCT	0.981	1
nad2	242	TCTCTTTAGGAGGGACAATT	C	TACATATTTCTGCCAAATCC	0.997	2
nad2	252	AGGGACAATTCTACATATTT	C	TGCCAAATCCTTCCATTATG	0.94	3
nad2	266	ATATTTCTGCCAAATCCTTC	C	ATTATGTTGCACGGCTGGTA	0.958	2
nad2	308	CATTTCGATGTGTTTCGATT	C	TTCCGAACAAGAGAGGTTTG	0.997	2
nad2	311	TTCGATGTGTTTCGATTCTT	C	CGAACAAGAGAGGTTTGATG	0.999	2
nad2	335	ACAAGAGAGGTTTGATGCTT	C	TGAATCCATTGTATTAATTC	1	2
nad2	341	GAGGTTTGATGCTTCTGAAT	C	CATTGTATTAATTCCACTTC	0.999	2
nad2	361	CCATTGTATTAATTCCACTT	C	CTACGAGCAGTATGCTCTTT	0.975	1
nad2	394	TGCTCTTTATGATCTCGGCT	C	ATGATTCAATTGCCATGTAT	0.997	1
nad2	401	TATGATCTCGGCTCATGATT	C	AATTGCCATGTATTTAGCTA	0.995	2
nad2	428	CATGTATTTAGCTATTGAGC	C	TCAAAGTTTATGTTTTTATG	0.999	2
nad2	497	ATTTTCCACGGAAGCCGGCT	C	GAAATATTTGATCTTAGGTG	0.999	2
nad2	523	ATTTGATCTTAGGTGCATTT	C	CCTCTGGAATCTTATTGTTT	0.995	1
nad2	662	TATTTTGATGGGGATTCTAT	C	TATCGCTGTAGGATCTCTAT	0.999	2
nad2	677	TCTATCTATCGCTGTAGGAT	C	TCTATTCAAGATCACTGCAG	0.999	2
nad2	703	TCAAGATCACTGCAGTTCCT	C	TTCATATGCGGGCACCTGAT	0.999	1
nad2	788	TGCGCCTAAAATCTCTATTT	C	TGCAAATATGTCACGTCTTT	0.968	2
nad2	800	CTCTATTTCTGCAAATATGT	C	ACGTCTTTCTATTGTTGGTT	0.916	2
nad2	809	TGCAAATATGTCACGTCTTT	C	TATTGTTGGTTCCTATGGAG	0.99	2
nad2	920	CCAAACGAAAGTCAAAAGAC	C	TCTTGCTTATAGTTCGATTG	0.986	2
nad2	958	TTGGACATGTAGGTTATATT	C	GTACCGGTTTCTCATGTGGA	0.998	1
nad2	962	ACATGTAGGTTATATTCGTA	C	CGGTTTCTCATGTGGAACCA	1	2
nad2	963	CATGTAGGTTATATTCGTAC	C	GGTTTCTCATGTGGAACCAT	0.996	3
nad2	1028	TGGTATCTTTATTTATGCAT	C	AATGACGATAGATGCATTCG	0.999	2
nad2	1057	TAGATGCATTCGCCATAGTT	C	CAGCATTACGGCAAACCCGT	0.996	1
nad2	1058	AGATGCATTCGCCATAGTTC	C	AGCATTACGGCAAACCCGTG	0.995	2
nad2	1127	GGCCAAAACGAATCCCATTT	C	GGCTATTACCTTCTCCATTA	0.995	2
nad2	1189	TACCCCCGTTAGCCGGCTTT	C	GTAGCAAATTCTATTTGTTC	1	1
nad2	1246	GTGGGGCTTACTTCCTAGCC	C	CAGTGGGAGTAGTGACTAGC	0.995	1
nad2	1276	TAGTGACTAGCGTTATAGGT	C	GTTTTTATTATATACGCTTA	1	1
nad2	1298	TTTTTATTATATACGCTTAG	C	GAAAATCATGTTTTTTGATA	0.999	2
nad2	1400	GACTTCCTCTTTCATTACTT	C	ATCCTTTCTATATCCCTCTC	0.986	2
nad2	1403	TTCCTCTTTCATTACTTCAT	C	CTTTCTATATCCCTCTCCCT	0.991	2
nad2	1408	CTTTCATTACTTCATCCTTT	C	TATATCCCTCTCCCTTGTTC	0.983	1
nad2	1416	ACTTCATCCTTTCTATATCC	C	TCTCCCTTGTTCTCAGTTAC	0.983	3
nad2	1457	TCATCAAATGGCACTCAGTT	C	ATATCTGTAAGTTCGATCAT	0.999	2
nad3	5	GAAGTGGGCTATGGTTATGT	C	GGAATTTGTACCTATTTGTA	0.976	2
nad3	61	GTCTGCTAGTTTCTTTGATC	C	CACTCGGGGTTCCTTTTCCA	0.954	1
nad3	62	TCTGCTAGTTTCTTTGATCC	C	ACTCGGGGTTCCTTTTCCAT	0.997	2
nad3	80	CCCACTCGGGGTTCCTTTTC	C	ATTTGCTTCCAATAGTTCGA	0.998	2
nad3	124	ATCCAGAGAAATTGTCAGCC	C	ACGAATGTGGTTTCGATCCT	0.997	1
nad3	208	TTTCGATTTTGTTTATTATC	C	CTGATCCGGAAGTTACCTTT	0.953	1
nad3	209	TTCGATTTTGTTTATTATCC	C	TGATCCGGAAGTTACCTTTT	0.987	2
nad3	230	TGATCCGGAAGTTACCTTTT	C	CTTTCCTTGGGCAGTACCTC	0.997	2
nad3	247	TTTCCTTTCCTTGGGCAGTA	C	CTCCCAACAAGATTGATCTG	0.994	1
nad3	251	CTTTCCTTGGGCAGTACCTC	C	CAACAAGATTGATCTGTTTG	0.999	2
nad3	275	CAAGATTGATCTGTTTGGAT	C	TTGGTCCATGATGGCCTTTT	0.995	2
nad3	344	TGAATGGAAAAGGGGTGCTT	C	GGATCGGGAGTAACCACTAG	0.999	2
nad3	349	GGAAAAGGGGTGCTTCGGAT	C	GGGAGTAACCACTAGTGATA	0.999	1
nad4	29	ACATTTCTGTGAATGCTATT	C	CGATCTAAGTGGTCCTATTC	1	2
nad4	44	CTATTCCGATCTAAGTGGTC	C	TATTCTGTGTCCCGTGCTAG	0.998	2
nad4	74	TCCCGTGCTAGGAAGCATTA	C	TCCTCTTTTCATTCCAAATT	0.997	2
nad4	77	CGTGCTAGGAAGCATTACTC	C	TCTTTTCATTCCAAATTCAA	0.999	2
nad4	107	TCCAAATTCAAGAATACGAC	C	GATACGATTGATTGGTCTGT	0.999	2
nad4	154	CTCTTATTACTTTTTTGTAT	C	CCCCTGTTCCTCGGATACAA	0.999	1
nad4	158	TATTACTTTTTTGTATCCCC	C	TGTTCCTCGGATACAATTCG	0.997	2
nad4	164	TTTTTTGTATCCCCCTGTTC	C	TCGGATACAATTCGATCCTT	0.994	2
nad4	166	TTTTGTATCCCCCTGTTCCT	C	GGATACAATTCGATCCTTCT	1	1
nad4	197	CGATCCTTCTACGGCCAAAT	C	TCAATTTGTGGAAAGCCTTC	0.998	2
nad4	317	TCTGATCCCTATTTGCATTT	C	AGTGGGTTGGTCTGGTATGA	0.999	2
nad4	362	TAATGGGAAAGAGTATATTA	C	AGCATCTCTAATTCGTGAAT	0.988	2
nad4	368	GAAAGAGTATATTACAGCAT	C	TCTAATTCGTGAATTTCTAA	0.996	2
nad4	376	ATATTACAGCATCTCTAATT	C	GTGAATTTCTAATGATCGCC	0.995	1
nad4	403	TTCTAATGATCGCCGTGTTC	C	GCATGCTGGATCCTCTACTA	0.999	1
nad4	416	CGTGTTCCGCATGCTGGATC	C	TCTACTATTCTATGTTCTTC	0.992	2
nad4	433	ATCCTCTACTATTCTATGTT	C	TTCCCGAAAGTGTGCCAATC	0.991	1
nad4	436	CTCTACTATTCTATGTTCTT	C	CCGAAAGTGTGCCAATCCCT	0.998	1
nad4	437	TCTACTATTCTATGTTCTTC	C	CGAAAGTGTGCCAATCCCTA	0.998	2
nad4	533	TCAGTTTTTCCTATATACTT	C	ACTTGGATCTGTTTTGATGC	0.938	2
nad4	566	TTTGATGCTATTAGCTATTC	C	GTTGATTCTTCTCCAAACAG	0.993	2
nad4	608	AACCACCGATTTACAAATCT	C	ATTAACCACAGAATTTAGTG	0.999	2
nad4	659	AATCTTTCTATGGATTGCTT	C	TTTCGCCTCTTTCGCCGTCA	0.999	2
nad4	710	GGTACCAGTTCATATTTGGT	C	ACCCGAAGCTCATGTAGAGG	1	2
nad4	767	CGTCATCTTGGCAGGAATTC	C	TTCAAAATTGGGAACCCACG	0.997	2
nad4	770	CATCTTGGCAGGAATTCCTT	C	AAAATTGGGAACCCACGGGT	1	2
nad4	784	TTCCTTCAAAATTGGGAACC	C	ACGGGTTTTTAAGATTTTCA	0.975	1
nad4	836	TCCCGAAGCGACACTTTGTT	C	CACTCCTTTCATTTATACTC	0.995	2
nad4	857	CACTCCTTTCATTTATACTC	C	AAGCGCCATTGCTATAATAT	0.999	2
nad4	887	TGCTATAATATATACTTCCT	C	GACCACTTCAAGACAGATCG	0.999	2
nad4	896	ATATACTTCCTCGACCACTT	C	AAGACAGATCGATCTTAAGA	0.998	2
nad4	934	AGAAGATCATCGCCTACTCC	C	CAGTAGCCCATATGAATCTG	0.998	1
nad4	977	GACTATTGGTATGTTTAGTC	C	GAACATACAGGGAATTGGAG	1	2
nad4	1006	AGGGAATTGGAGGTAGCATT	C	CACCGATGTCAAGTCATGGA	0.986	1
nad4	1007	GGGAATTGGAGGTAGCATTC	C	ACCGATGTCAAGTCATGGAC	0.992	2
nad4	1010	AATTGGAGGTAGCATTCCAC	C	GATGTCAAGTCATGGACCGG	0.998	2
nad4	1016	AGGTAGCATTCCACCGATGT	C	AAGTCATGGACCGGTTCCTT	0.995	2
nad4	1028	ACCGATGTCAAGTCATGGAC	C	GGTTCCTTCAGCCCTTTTTC	0.999	2
nad4	1033	TGTCAAGTCATGGACCGGTT	C	CTTCAGCCCTTTTTCTATGT	0.999	1
nad4	1091	CCGACATCAGACTCGACTTG	C	TAGATATTACGGAGGTTCAG	1	2
nad4	1109	TGCTAGATATTACGGAGGTT	C	AGTGAGCACCATGCCGAATC	1	2
nad4	1129	CAGTGAGCACCATGCCGAAT	C	TCTCTACCATTTCCTTCTCT	0.997	1
nad4	1142	GCCGAATCTCTCTACCATTT	C	CTTCTCTTCCACTTTGGCCA	0.989	2
nad4	1148	TCTCTCTACCATTTCCTTCT	C	TTCCACTTTGGCCAATATGA	0.998	2
nad4	1151	CTCTACCATTTCCTTCTCTT	C	CACTTTGGCCAATATGAGTT	0.995	2
nad4	1152	TCTACCATTTCCTTCTCTTC	C	ACTTTGGCCAATATGAGTTC	0.923	3
nad4	1172	CACTTTGGCCAATATGAGTT	C	ACCAGGTACTAGCAGCTTTA	0.997	2
nad4	1205	CAGCTTTATCGGGGAATTTC	C	CATCTTAGTAGGAGCTTTCC	1	2
nad4	1307	CCTCTGGCTATATAATCGTT	C	GGTTTCCGGAAATTTCAAAC	0.994	2
nad4	1323	CGTTCGGTTTCCGGAAATTT	C	AAACCCGATTTCCTCCATAA	0.95	3
nad4	1355	CCTCCATAAATTCTCCGATT	C	AAATGGCAGAGAAGTTTCCA	0.992	2
nad4	1373	TTCAAATGGCAGAGAAGTTT	C	CATATTTCTACCTTTGATTG	0.987	2
nad4	1405	CTTTGATTGTTGGAGTTGTT	C	GGATGGGTGTTCACCCCAAA	0.999	1
nad4	1417	GAGTTGTTCGGATGGGTGTT	C	ACCCCAAAGTGTTCCCGGAC	0.999	1
nad4	1433	TGTTCACCCCAAAGTGTTCC	C	GGACCGCATGCATACATCCG	0.999	2
nad4	1438	ACCCCAAAGTGTTCCCGGAC	C	GCATGCATACATCCGTAAGT	0.991	1
nad4L	2	TACATTCCACGTTCCCGAAA	C	GGATCCTATCAAATATTTCA	1	2
nad4L	41	CACATTTTCCATGATCATCT	C	TATTTCAGGTATTCGGGGAA	0.998	2
nad4L	47	TTCCATGATCATCTCTATTT	C	AGGTATTCGGGGAATCCTCC	0.989	2
nad4L	95	ACGAAATATTCCTATTATGT	C	AATGCCAATTGAATCAATGT	1	2
nad4L	100	ATATTCCTATTATGTCAATG	C	CAATTGAATCAATGTTACTA	1	1
nad4L	110	TATGTCAATGCCAATTGAAT	C	AATGTTACTAGCTGTCAATT	1	2
nad4L	131	AATGTTACTAGCTGTCAATT	C	GAACTTCTTGGTATTTTCCG	0.993	2
nad4L	158	CTTGGTATTTTCCGTTTCTT	C	GGATGATATGATGGGTCAAT	0.998	2
nad4L	179	GGATGATATGATGGGTCAAT	C	ATTTGCTTCATTAGTTCCAA	1	2
nad4L	188	GATGGGTCAATCATTTGCTT	C	ATTAGTTCCAACAGTGGCAG	0.997	2
nad4L	197	ATCATTTGCTTCATTAGTTC	C	AACAGTGGCAGCTGCGGAAT	0.996	2
nad4L	230	TGCGGAATCAGCTATTGGGT	C	AGCCATTTTCGTTATTACTT	0.991	2
nad4L	281	AGGGACTATTGCTGTAGAAT	C	TATTAATTGCATTCAAGGTT	0.999	2
nad5	155	TGCTTTTTATGAAGTCGCGC	C	GGGAGCTAGTGCTTGCTATC	1	2
nad5	242	GGGCTTCTTGTTCGATAGCC	C	GACCGTAGTGATGTTAATTG	1	2
nad5	272	GATGTTAATTGTGGTTACAT	C	CATAAGTAGCTTGGTCCATC	0.999	2
nad5	358	TTTTGTGTTATTTATCCATT	C	CTACTTTTTTGATGCCAATG	0.929	1
nad5	359	TTTGTGTTATTTATCCATTC	C	TACTTTTTTGATGCCAATGT	0.998	2
nad5	374	CATTCCTACTTTTTTGATGC	C	AATGTTGGTGACTGGAGATA	0.984	2
nad5	398	GTTGGTGACTGGAGATAACT	C	TCTTCAATTATTCCTGGGAT	1	2
nad5	465	TTGTTAATTCATTTCTGGTT	C	ACACGACTTCAGGCAGATAA	0.999	3
nad5	494	TCAGGCAGATAAAGCAGCTA	C	AAAAGCTATGCCTGTCAATC	1	2
nad5	506	AGCAGCTACAAAAGCTATGC	C	TGTCAATCGAGTAGGTGATT	0.995	2
nad5	533	TCGAGTAGGTGATTTTGGAT	C	AGCTCTTGGGATTTCGGGTC	0.996	2
nad5	548	TGGATCAGCTCTTGGGATTT	C	GGGTCGTTTTACTCTCTTTC	0.99	2
nad5	553	CAGCTCTTGGGATTTCGGGT	C	GTTTTACTCTCTTTCAAACA	0.996	1
nad5	598	ACTTTTCCACCATTTTTGCT	C	GTGCTAGTGCCCCCAGAAAT	1	1
nad5	608	CATTTTTGCTCGTGCTAGTG	C	CCCCAGAAATTCTTGGATTT	0.993	2
nad5	629	CCCCAGAAATTCTTGGATTT	C	TCGCAATATGAGATTGAATG	0.999	2
nad5	631	CCAGAAATTCTTGGATTTCT	C	GCAATATGAGATTGAATGCC	0.996	1
nad5	689	TTTACTTTTGATTGGTGCTG	C	TGGGAAATCTGCACAGATAG	0.998	2
nad5	713	GAAATCTGCACAGATAGGAT	C	GCATACTCGGTCACCCGATG	0.988	2
nad5	721	CACAGATAGGATCGCATACT	C	GGTCACCCGATGCTATGGAG	0.986	1
nad5	725	GATAGGATCGCATACTCGGT	C	ACCCGATGCTATGGAGGGTC	1	2
nad5	764	TCCCACTCCAGTATCCGCTT	C	GATTCATGCAGCTACTACGG	0.991	2
nad5	782	TTCGATTCATGCAGCTACTA	C	GGTAACAGCTGGCGTTTTCA	1	2
nad5	835	GCTCCCCTTTATTTGAATAC	C	CACCTACGGCTTTGATTGTT	1	1
nad5	863	GGCTTTGATTGTTATTACTT	C	TGCAGGAGCTACGACGTCAT	0.999	2
nad5	875	TATTACTTCTGCAGGAGCTA	C	GACGTCATTCCTTGCGGCAA	1	2
nad5	920	TGGAATATTACAGAACGATC	C	AAAGAGGGTCATAGCTTATT	1	2
nad5	1175	CAGCTTATCTCTAATTGGAT	C	TCCTTTTCCAACAGGATCTT	0.961	2
nad5	1184	TCTAATTGGATCTCCTTTTC	C	AACAGGATCTTATTCCAAAG	0.999	2
nad5	1193	ATCTCCTTTTCCAACAGGAT	C	TTATTCCAAAGATGTGATCT	0.984	2
nad5	1310	TTCTTATTACTCTTTTCGTT	C	ACTTTTTCTAACATTTCTAG	0.999	2
nad5	1400	CATTCCTATGGCCATTCCTT	C	CATACTTCTGGCTCTCGGGA	1	2
nad5	1490	CAATTTTTGGGCCAATTCCC	C	CTTCGTACTACCCAAAAATG	0.999	2
nad5	1550	GTTTGCTGCTCCAACCATTA	C	AAAACTAATACCTATTCCGT	0.962	2
nad5	1568	TACAAAACTAATACCTATTC	C	GTTTAGTACTTCAGGTGCTT	1	2
nad5	1580	ACCTATTCCGTTTAGTACTT	C	AGGTGCTTCTTTAGCGTATA	0.96	2
nad5	1589	GTTTAGTACTTCAGGTGCTT	C	TTTAGCGTATAATGTCAATC	0.983	2
nad5	1610	TTTAGCGTATAATGTCAATC	C	CGTAGCGGATCAATTCCAAC	0.987	2
nad5	1652	AGCCTTTCAAACTAGTACTT	C	TTTTGTTCGACTCTATAGCT	0.9	2
nad5	1859	AAGTCAACTTCAAAGTGGAT	C	TGTTTATCATTATGCCTTTG	0.998	2
nad5	1895	CTTTGCAATGTTACTTGGTT	C	AACTCCATTTGTGACCCTTT	0.993	2
nad5	1901	AATGTTACTTGGTTCAACTC	C	ATTTGTGACCCTTTTTCGTA	0.995	2
nad5	1918	CTCCATTTGTGACCCTTTTT	C	GTATGTGGGACTCTCTATCT	0.993	1
nad5	1958	TTATTGGGTAGATAATCGAT	C	GTCTTTCATTTTGATAGTGA	0.987	2
nad6	17	TACCATGATACTTTCAGTTT	C	GTCGAGCCCTGCTTTAGTCT	0.993	2
nad6	26	ACTTTCAGTTTCGTCGAGCC	C	TGCTTTAGTCTCTGGTTTGA	0.989	2
nad6	83	AAATCCGGTACATTCCGTTT	C	GTTTCCCATCCCAGTCTTTC	0.998	2
nad6	88	CGGTACATTCCGTTTCGTTT	C	CCATCCCAGTCTTTCGCGAC	0.981	1
nad6	89	GGTACATTCCGTTTCGTTTC	C	CATCCCAGTCTTTCGCGACA	0.996	2
nad6	95	TTCCGTTTCGTTTCCCATCC	C	AGTCTTTCGCGACACTTCAG	0.99	2
nad6	103	CGTTTCCCATCCCAGTCTTT	C	GCGACACTTCAGGTTTACTT	0.962	1
nad6	146	TTTGTTAGGTCTCGACTTCT	C	CGCTATGATCTTCCCAGTAG	1	2
nad6	161	CTTCTCCGCTATGATCTTCC	C	AGTAGTTCATATAGGAGCTA	0.999	2
nad6	169	CTATGATCTTCCCAGTAGTT	C	ATATAGGAGCTATTGCCGCT	0.997	1
nad6	188	TCATATAGGAGCTATTGCCG	C	TTCATTCCTATTCGTGGTTA	0.999	2
nad6	191	TATAGGAGCTATTGCCGCTT	C	ATTCCTATTCGTGGTTATGA	0.999	2
nad6	236	CAATATTCAAATAGCGGAGA	C	TCACGAAGAAGTATTGCGCT	1	2
nad6	289	GTGGTATTATTGGACTGATC	C	TTTGGTGGGAAATGTTCTTC	0.999	1
nad6	379	CCTCTCTGAGATATACGGTT	C	ATGCCGGAAAGGTACGAAGT	1	1
nad6	446	TTTACTTTATACCTACTATT	C	CGTCTGGTTTTTGGTTCCTA	0.999	2
nad6	463	ATTCCGTCTGGTTTTTGGTT	C	CTAGTCCTATTTTATTAGTA	0.997	1
nad6	470	CTGGTTTTTGGTTCCTAGTC	C	TATTTTATTAGTAGCCATGA	0.999	2
nad6	637	GCACCCCTTTTTCTTTTGCT	C	GAACGGATGCCCAAACGCAA	0.956	1
nad7	24	ACGACTAGGTACAGGCAAAT	C	CAAAATTGCACTTCGAATTC	0.9	3
nad7	38	GCAAATCCAAAATTGCACTT	C	GAATTCTGGACCTCAACATC	0.997	2
nad7	44	CCAAAATTGCACTTCGAATT	C	TGGACCTCAACATCCTGCTG	0.951	2
nad7	77	TCCTGCTGCTCATGGTGTTT	C	ACGATCAGTATTGGAAATGA	0.991	2
nad7	83	TGCTCATGGTGTTTCACGAT	C	AGTATTGGAAATGAACGGAG	1	2
nad7	137	TGCGGAACCACATATTGGAT	C	ACTCCATAGAGGGACTGAGA	0.999	2
nad7	200	TCTTCAAGCTTTACCTTATT	C	TGATCGTTCAGACTATGTTT	0.995	2
nad7	209	TTTACCTTATTCTGATCGTT	C	AGACTATGTTTCTACGATGG	0.989	2
nad7	224	TCGTTCAGACTATGTTTCTA	C	GATGGCCCAAGAACACGCTC	1	2
nad7	244	CGATGGCCCAAGAACACGCT	C	ATTCTTCAGCCGTAGAAACA	0.999	1
nad7	251	CCAAGAACACGCTCATTCTT	C	AGCCGTAGAAACACTTTTGA	0.995	2
nad7	335	CCGTGAAATCACTCGAATTT	C	AAATCATTCACTTGCTTCAA	0.983	2
nad7	344	CACTCGAATTTCAAATCATT	C	ACTTGCTTCAACTACTCATG	0.993	2
nad7	353	TTCAAATCATTCACTTGCTT	C	AACTACTCATGCTATGGATG	0.999	2
nad7	383	TGCTATGGATGTGGGAGCAT	C	AACTCCGTTCCTGTGGGCTT	1	2
nad7	404	AACTCCGTTCCTGTGGGCTT	C	TGAGGAGCGGGAGAAATTGT	1	2
nad7	445	TGGAATTCTATGAAAGAGTC	C	CGGGAGCCAGGATGCATGCC	1	1
nad7	512	ACAAGATCTGCCTCTTGGCT	C	ATGTCGAGATATTGATTCCT	0.999	2
nad7	533	ATGTCGAGATATTGATTCCT	C	CACACAACAATTTGCTTCTC	0.998	2
nad7	566	TGCTTCTCGTATCGACGAAT	C	AGAAGAGATGTCAACCGGCA	1	2
nad7	578	CGACGAATCAGAAGAGATGT	C	AACCGGCAACCGTATCTGGA	1	2
nad7	679	GTGGTGTAATGTTAAGAGGT	C	CAGGGGTATGCTGGGATTCG	0.987	1
nad7	698	TCCAGGGGTATGCTGGGATT	C	GCGAAGAGCAGCACCTTACG	1	2
nad7	724	GAGCAGCACCTTACGATGTT	C	ATGACCAATCGGATCCTGAC	1	1
nad7	734	TTACGATGTTCATGACCAAT	C	GGATCCTGACGTACCAGTAG	1	2
nad7	739	ATGTTCATGACCAATCGGAT	C	CTGACGTACCAGTAGGTACC	0.999	1
nad7	740	TGTTCATGACCAATCGGATC	C	TGACGTACCAGTAGGTACCA	0.999	2
nad7	769	CAGTAGGTACCAGAGGAGAT	C	GCTATGATCGTTACTGTATC	1	1
nad7	789	CGCTATGATCGTTACTGTAT	C	CGTATCGAAGAGATGCGACA	0.922	3
nad7	836	TCGGATCATTGTGCAATGTC	C	TAATCAAATGCCTAGTGGCA	0.999	2
nad7	926	GAAACTATCCATGGAATCCT	C	AATTCACCATTTTGAACCTT	0.998	2
nad7	944	CTCAATTCACCATTTTGAAC	C	TTATACAGAAGGTTTTTCCG	0.997	2
nad7	973	AAGGTTTTTCCGTACCAGCT	C	CGGAGACCTATACCGCAGTT	0.991	1
nad7	1050	AGTAATGGAAGCAATCGTCC	C	TACCGTCGTAAAATAAGAGC	0.966	3
nad7	1057	GAAGCAATCGTCCCTACCGT	C	GTAAAATAAGAGCACCTGGC	0.998	1
nad7	1079	TAAAATAAGAGCACCTGGCT	C	TGCCCATTCACAAGGACTCG	0.999	2
nad7	1088	AGCACCTGGCTCTGCCCATT	C	ACAAGGACTCGATTCTATGT	0.996	2
nad7	1103	CCATTCACAAGGACTCGATT	C	TATGTCCAAACATCACATGC	0.999	2
nad7	1124	TATGTCCAAACATCACATGC	C	GGCAGATGTGGTCACCATCA	0.989	2
nad7	1166	AGGTACTCAAGATATTGTGT	C	TGGAGAGGTAGATAGATAGA	1	2
nad9	14	TGTTTTTATGGATAACCAAT	C	CATTTTCAAATATTGTTGGG	0.997	2
nad9	92	ATCGGAACATGGGAATAGAT	C	TTCTACCAATACGGACTACC	0.914	2
nad9	113	TTCTACCAATACGGACTACC	C	ATTTCCATTGTTGTGCTTTC	0.963	2
nad9	167	CTATACACGGGTTCAAGTTT	C	GATCGATATTAGCGGAGTTG	0.988	2
nad9	190	TCGATATTAGCGGAGTTGAT	C	ATCCCTCTCGAAAACGAAGA	0.999	1
nad9	311	AATAGATTCGGTAGTCAGTC	C	ATTTCCATCAGCCGGCCGGT	1	2
nad9	328	GTCCATTTCCATCAGCCGGC	C	GGTGGGAGCGAGAAGTTTGG	1	1
nad9	356	GCGAGAAGTTTGGGATATGT	C	TGGTGTTTCTTCCATCAATC	0.999	2
nad9	368	GGATATGTCTGGTGTTTCTT	C	CATCAATCATCCGGATCTAC	0.997	2
nad9	398	TCCGGATCTACGCCGTATAT	C	AACAGATTATGGTTTCGAGG	0.998	2
nad9	439	GTCATCCATTACGAAAAGAC	C	TTCCTCTGAGTGGATATGTG	0.998	1
nad9	539	AGAATTTCGCTATTTCGATT	C	TGCTAGTCCTTGGGAACAGC	1	2
rpl10	92	GAAAAGATCCCCAGATATTC	C	TATCTCATTCCATTCCAGTG	0.931	2
rpl10	116	CTCATTCCATTCCAGTGGCT	C	GACCAGTAACCAATGGCGAA	0.995	2
rpl10	149	ATGGCGAAAACTAAAAAATC	C	ATGGTTTCCCGGTAGAACCC	0.966	2
rpl10	281	CGAAGAAGCATCGGACAAGT	C	GGAGTTCCTACCTTCTTGGG	0.989	2
rpl10	407	TGAAGAAGAATTGGAAACAT	C	TTTGTTCCATTTACATTTAC	0.989	2
rpl10	499	CCATTTCTTTGATTCTAGCT	C	CAATGACGAAAGGAAAACCA	0.955	1
rpl16	61	AAGGCAGATGTAGTAGGGGT	C	GCAAACCAGACGGTACACAA	1	1
rpl16	102	CTTGGTTTTGGAAGATATGG	C	ACCAAAAGTTGTAAAGCAGG	0.975	3
rpl16	104	TGGTTTTGGAAGATATGGCA	C	CAAAAGTTGTAAAGCAGGTC	0.955	2
rpl16	105	GGTTTTGGAAGATATGGCAC	C	AAAAGTTGTAAAGCAGGTCG	0.99	3
rpl16	164	TGAAGCAGCGCGTCGGGCTA	C	AATCGGACAATTCCATCGTG	1	2
rpl16	232	GTAAGATATGGGTAAGAGTT	C	TCGCAGATATCCCTATTACC	0.989	1
rpl16	321	GGTTGGATTGCTCGTGTGTC	C	ACGGGACAAATCCCATTTGA	0.903	3
rpl16	335	TGTGTCCACGGGACAAATCC	C	ATTTGAAATGGATGGTGTGA	0.999	2
rpl16	401	TACATTAGCGGCGCATAAAC	C	ATGTTCGTCAACCAAGTTTG	0.997	2
rpl16	407	AGCGGCGCATAAACCATGTT	C	GTCAACCAAGTTTGTTCTGT	0.987	2
rpl2	212	TCGTTCTTCTCGGATCGCTC	C	AGTACGATGGATCGAGGGGG	0.996	2
rpl5	35	TTTTCATTACGAAGATGTAT	C	ACGTCAGGATCCTTTGCTCA	0.982	2
rpl5	47	AGATGTATCACGTCAGGATC	C	TTTGCTCAAACCGAATTACG	0.99	2
rpl5	59	TCAGGATCCTTTGCTCAAAC	C	GAATTACGCCAACGTTATGG	0.985	2
rpl5	92	CGTTATGGAAGTTCCTGGAT	C	GTGTTCAATAAGAGTAGTAC	0.999	2
rpl5	166	GAAAATGGGCTATGGAGATT	C	CGCGCGGTCAGAGATTCATA	0.94	1
rpl5	317	GCATGGAATGTCTCATTTTT	C	GGTAAGAATCTCGACTCTAT	0.964	2
rpl5	329	TCATTTTTCGGTAAGAATCT	C	GACTCTATTAGATTCTCCGG	0.952	2
rpl5	503	CACACAAGATGAGACTTTAC	C	ACCGTGGAGCGGCTTTTTGC	0.994	2
rpl5	506	ACAAGATGAGACTTTACCAC	C	GTGGAGCGGCTTTTTGCAAA	0.999	2
rps1	71	CTTATGTAGTGGAAACGCCT	C	AAAATCATCAGTTTTACGCT	0.944	2
rps1	158	AATTAGTATGCAAGATGAGC	C	TACAGGAGTGCCAATCAACC	0.995	2
rps1	199	GAGCCCCCAGGTTTGAGAAT	C	AGGTGGGATCCATGGATGTA	0.954	1
rps1	209	GTTTGAGAATCAGGTGGGAT	C	CATGGATGTAGTGGCTGGTG	0.931	2
rps10	2	AGAAACACCACCAAAAGTCA	C	GACCACCAAGATACGCATAG	0.994	2
rps10	232	AATTGCGCAAGAAGTTCTTT	C	GGTTAAAACGCCAGCGCATA	1	1
rps10	296	ATTTTCTTGCAAGACCCGTT	C	GGATAAGGGCAAACTCCAGA	0.998	2
rps11	53	TGATTTTGTCCATTTACCAC	C	GATCCACAATAATACCTTTG	0.982	2
rps12	71	CACGGACCGTACTCGAGTTT	C	GGAGAAATGTCCCCAGAAGC	0.972	2
rps12	100	GTCCCCAGAAGCAAGGAGTA	C	GCCCGCGTGTTCTGATGAGA	0.999	1
rps12	104	CCAGAAGCAAGGAGTACGCC	C	GCGTGTTCTGATGAGAACAC	0.99	2
rps12	112	AAGGAGTACGCCCGCGTGTT	C	TGATGAGAACACCGAAAAAA	0.996	1
rps12	146	GAAAAAACCTAATTCAGCTC	C	ACGTAAGATAGCCAAAGTAC	1	2
rps12	196	ATCGACATGATATATTTGCT	C	ACATTCCGGGCGAAGGTCAT	0.998	1
rps12	221	TCCGGGCGAAGGTCATAATT	C	GCAGGAACATCCGATGGTGT	0.996	2
rps12	232	GTCATAATTCGCAGGAACAT	C	CGATGGTGTTAATCAGAGGA	0.999	1
rps12	269	AGGAGGTAGAGTGAAAGATT	C	GCCTGGTGTGAAATCCCATC	0.962	2
rps12	284	AGATTCGCCTGGTGTGAAAT	C	CCATCGTATTCGAGGAGTCA	0.997	2
rps12	289	CGCCTGGTGTGAAATCCCAT	C	GTATTCGAGGAGTCAAGGAT	0.996	1
rps13	5	AAAAGGAATCACAAAAATGT	C	ATATATCTCAGGAGCTAGAT	0.99	2
rps13	26	ATATATCTCAGGAGCTAGAT	C	CGTTTTCAATGAACAAGTTA	0.927	2
rps13	56	TGAACAAGTTAGAATTGCCT	C	AACCAAAATCTTTGGAATTG	0.917	2
rps13	100	ACAAAAAAGCAATTCAGGTT	C	GTTATAGATTGGGTATTAGT	0.99	1
rps13	243	CGAGCAGACATCGAACGATT	C	ATTTCTATTTCTCGTTATCG	0.983	3
rps13	256	AACGATTCATTTCTATTTCT	C	GTTATCGTGGAATTCGTCAT	0.998	1
rps13	287	AATTCGTCATCAAGATGGAT	C	GCCCTTACGCGGTCAACGAA	0.999	2
rps14	271	GTGGATTAGCATCTCGAGGT	C	CTTTGATGGGCATAAAGAAA	0.968	1
rps2	101	CCAAGTAGATTTCTGTGGTT	C	AAGAAATGGAATTGCTATTC	0.961	2
rps2	200	CATTCGTCAAAAAGGCCGTT	C	CTTCTTTGTAAATAGAAATT	0.999	2
rps2	362	GAAAAAGATCAATTTCGGGT	C	GAACCAACAACCAGATTGTG	0.967	2
rps2	452	TCGATTACAAATACCTATAG	C	ATCTTCAGTGGATTCGAATA	0.943	2
rps2	467	TATAGCATCTTCAGTGGATT	C	GAATATCCCTTTCTTTTCCT	0.919	2
rps2	555	GTATATCTATTTCCGAATTC	C	ATCACGAAAACTTTGCTTCT	0.942	3
rps3	58	ATCTGAATCGTAGTTCAGAT	C	CAAGTCGGTTCAGTGATTAT	0.996	1
rps3	64	ATCGTAGTTCAGATCCAAGT	C	GGTTCAGTGATTATTATTAT	0.999	1
rps3	69	AGTTCAGATCCAAGTCGGTT	C	AGTGATTATTATTATTTCAA	0.98	3
rps3	392	AACTTCAAAAGTCACTCGAC	C	ATCAGTCCGAGGACATGACC	0.918	2
rps3	446	AAAGAAGAATCTTTCTAAAT	C	ACTTCGGGTCAGCGGGGCCT	0.986	2
rps3	633	ACCCTCCCTGTGGTGCGCCC	C	TCCTTGAATTATTTGGTCAT	0.93	3
rps3	968	CGGTGCTACCTTTTTCTTTC	C	AAGGGATGGGGTGTATAAGA	0.958	2
rps3	1193	CGACTTCGTCTTCCTTGCTT	C	TTCCTTGTTCCGTTGCTTGT	0.926	2
rps3	1445	TGTTTATCAAAGTGCTTCTC	C	GATTGCTCAAGACATCTCTT	1	2
rps3	1472	TCAAGACATCTCTTTGAAAC	C	GAGGAACAATCTCATTTCAT	0.996	2
rps3	1583	TATTTGTTGTTCAGGTCGAT	C	ATCAGGTGCAGAAATAGCTA	1	2
rps3	1669	ACCAGAAAATCGATTATGCT	C	CTGCTCCTGTCTCTACTCGT	0.97	1
rps3	1700	CTCTACTCGTTACGGAATCT	C	AGGTGTCAAAGTGCGGATCT	1	2
rps3	1714	GAATCTCAGGTGTCAAAGTG	C	GGATCTCATATAGAGAACAA	1	1
rps4	29	AAGATTTAAAACTTGTCGTC	C	ACTTCCAGGAAATGTTCGGC	0.998	2
rps4	34	TTAAAACTTGTCGTCCACTT	C	CAGGAAATGTTCGGCAGAAA	0.994	1
rps4	155	TCAGAACAGTTACATCAAAT	C	ACAAACTACACGAAAGTTTC	0.905	2
rps4	175	CACAAACTACACGAAAGTTT	C	CCCTTTTTCATGGGGATTTA	0.999	1
rps4	184	CACGAAAGTTTCCCCTTTTT	C	ATGGGGATTTACCCATCACA	0.985	1
rps4	248	AACTTCATATATCCCTTTTC	C	ACTCCATCCAGAAACAAGAT	0.999	2
rps4	269	ACTCCATCCAGAAACAAGAT	C	AGACGTGATTCCGGTTCGTC	0.996	2
rps4	281	AACAAGATCAGACGTGATTC	C	GGTTCGTCTCCATTTTCGTG	0.97	2
rps4	298	TTCCGGTTCGTCTCCATTTT	C	GTGAAACTCTTCCTCAAGCA	0.967	1
rps4	326	TCTTCCTCAAGCAAGGCAGC	C	GATAAGTCATCGAAGGGTTT	0.997	2
rps4	426	TCTTTTCAAGAAAATGACGC	C	GGTGAAGAAATCAGGAGATC	0.963	3
rps4	464	ATCTTTCTATAAAGACATAT	C	AGTTGACAAAATCATAGCCC	0.924	2
rps4	816	TCTGTCTATAGTAATTCGAC	C	TATTGCTCCGGATCCCCCCA	0.937	3
rps4	896	CGAACTACCTACTCATTATT	C	GGAGGTGAATCATAGAACAC	0.995	2
rps4	907	CTCATTATTCGGAGGTGAAT	C	ATAGAACACCAAAAGCTGTG	0.991	1
rps4	917	GGAGGTGAATCATAGAACAC	C	AAAAGCTGTGGTATCTTATG	1	2
rps4	932	AACACCAAAAGCTGTGGTAT	C	TTATGGACCTAACATAGGTC	0.999	2
rps4	983	CGACATAAGATTGAAAGATC	C	AAACCTTCCTCTTCGGAGCG	0.991	2
rps4	992	ATTGAAAGATCCAAACCTTC	C	TCTTCGGAGCGGAAACGGAC	0.996	2
rps4	997	AAGATCCAAACCTTCCTCTT	C	GGAGCGGAAACGGACGTGGC	0.995	1
rps7	116	TTATAAAACTTTAAGTGGAC	C	CGCTCGAACTGAACGCGATG	0.9	2
sdh3	79	CACAGCTAACTTCGACGTTT	C	CAATTTCCCATAGAATCTCT	0.998	1
sdh3	239	CACAAGCGCAGTCAATCTTA	C	TGCCTTAGCGCTGTCCTATC	0.973	2
sdh4	2	ATATTACCAAGCACCCTCCA	C	GATTTCTGATAGTATCTATG	0.961	2
sdh4	35	TATCTATGGTTCTACCTTTT	C	CTCAGCAACAGGCTTTCATG	0.998	2
sdh4	38	CTATGGTTCTACCTTTTCCT	C	AGCAACAGGCTTTCATGGTT	0.994	2
sdh4	86	GATTATAGGTACTCTTTTCT	C	GATCATATGTGGTATTCGCC	1	2
